# Supplementary material for: A Multi-Factorial Observational Study on Sequential Fecal Microbiota Transplant in Patients with Medically Refractory Clostridioides difficile Infection
Source: Cells. 2021 Nov 19;10(11):3234. doi: 10.3390/cells10113234 (PMC8624539; doi:10.3390/cells10113234)
Supplement: Supplementary file 1 [file cells-10-03234-s001.zip]

Archive with 5 entries (5 files):
- supplemental table S1.xlsx
- Supplemental Table S4.xlsx
- Supplemental Table S5.xlsx
- Supplemental Table S7.xlsx
- Supplementary materials.pdf
