# Supplementary material for: A Multi-Factorial Observational Study on Sequential Fecal Microbiota Transplant in Patients with Medically Refractory Clostridioides difficile Infection
Source: Cells. 2021 Nov 19;10(11):3234. doi: 10.3390/cells10113234 (PMC8624539; doi:10.3390/cells10113234)
Supplement: Supplementary file 1 [file cells-10-03234-s001.zip › supplemental table S1.xlsx]

## Sheet: Sheet1
	ID	Feature Type	Feature
	1	Serum SCFA	2-hydroxybutyrate Relative_response
	2	Serum SCFA	2-hydroxybutyrate uM
	3	Serum SCFA	2-methylbutyrate Relative_response
	4	Serum SCFA	2-methylbutyrate uM
	5	Serum SCFA	Acetate Relative_response
	6	Serum SCFA	Acetate uM
	7	Serum SCFA	Butyrate Relative_response
	8	Serum SCFA	Butyrate uM
	9	Serum SCFA	Caproate Relative_response
	10	Serum SCFA	Caproate uM
	11	Serum SCFA	Isobutyrate Relative_response
	12	Serum SCFA	Isobutyrate uM
	13	Serum SCFA	Isovalerate Relative_response
	14	Serum SCFA	Isovalerate uM
	15	Serum SCFA	Lactate Relative_response
	16	Serum SCFA	Lactate uM
	17	Serum SCFA	Propionate Relative_response
	18	Serum SCFA	Propionate uM
	19	Serum SCFA	Valerate Relative_response
	20	Serum SCFA	Valerate uM
	21	Serum MicroRNA	Let-7b Relative to 1st time point
	22	Serum MicroRNA	Let-7b Relative to 001_01-22
	23	Serum MicroRNA	miR-16 Relative to 1st time point
	24	Serum MicroRNA	miR-16 Relative to 001_01-22
	25	Serum MicroRNA	miR-22-3p Relative to 1st time point
	26	Serum MicroRNA	miR-22-3p Relative to 001_01-22
	27	Serum MicroRNA	miR-23a-3p Relative to 1st time point
	28	Serum MicroRNA	miR-23a-3p Relative to 001_01-22
	29	Serum MicroRNA	miR-4454 Relative to 1st time point
	30	Serum MicroRNA	miR-4454 Relative to 001_01-22
	31	Serum MicroRNA	miR-451a Relative to 1st time point
	32	Serum MicroRNA	miR-451a Relative to 001_01-22
	33	Inflammation panel	APRIL/TNFSF13
	34	Inflammation panel	BAFF/TNFSF13B
	35	Inflammation panel	sCD30/TNFRSF8
	36	Inflammation panel	sCD163
	37	Inflammation panel	Chitinase 3-like 1
	38	Inflammation panel	gp130/sIL-6Rb
	39	Inflammation panel	IFN-a2
	40	Inflammation panel	IFN-b
	41	Inflammation panel	IFN-gamma
	42	Inflammation panel	IL-2
	43	Inflammation panel	sIL-6Ra
	44	Inflammation panel	IL-8
	45	Inflammation panel	IL-10
	46	Inflammation panel	IL-11
	47	Inflammation panel	IL-12 (p40)
	48	Inflammation panel	IL-12 (p70)
	49	Inflammation panel	IL-19
	50	Inflammation panel	IL-20
	51	Inflammation panel	IL-22
	52	Inflammation panel	IL-26
	53	Inflammation panel	IL-27 (p28)
	54	Inflammation panel	IL-28A/IFN-lamda2
	55	Inflammation panel	IL-29/IFN-lamda1
	56	Inflammation panel	IL-32
	57	Inflammation panel	IL-34
	58	Inflammation panel	IL-35
	59	Inflammation panel	LIGHT/TNFSF14
	60	Inflammation panel	MMP-1
	61	Inflammation panel	MMP-2
	62	Inflammation panel	MMP-3
	63	Inflammation panel	Osteocalcin
	64	Inflammation panel	Osteopontin (OPN)
	65	Inflammation panel	Pentraxin-3
	66	Inflammation panel	sTNF-R1
	67	Inflammation panel	sTNF-R2
	68	Inflammation panel	TSLP
	69	Inflammation panel	TWEAK/TNFSF12
	70	Isotype panel	IgG2
	71	Isotype panel	IgG3
	72	Isotype panel	IgM
	73	Isotype panel	IgG1
	74	Isotype panel	IgG4
	75	Isotype panel	IgA
	76	Antigen-specific antibody panel	A001 IgA; (‘A’ surface layer protein of ribotype 001)
	77	Antigen-specific antibody panel	A002 IgA; (‘A’ surface layer protein of ribotype 002)
	78	Antigen-specific antibody panel	A027 IgA; (‘A’ surface layer protein of ribotype 027)
	79	Antigen-specific antibody panel	L001 IgA; (‘L’ lysates of ribotype 001)
	80	Antigen-specific antibody panel	L002 IgA; (‘L’ lysates of ribotype 002)
	81	Antigen-specific antibody panel	L027 IgA; (‘L’ lysates of ribotype 027)
	82	Antigen-specific antibody panel	VP1 Tox B IgA
	83	Antigen-specific antibody panel	VP1 ToxA IgA
	84	Antigen-specific antibody panel	A001 IgG; (‘A’ surface layer protein of ribotype 001)
	85	Antigen-specific antibody panel	A002 IgG; (‘A’ surface layer protein of ribotype 001)
	86	Antigen-specific antibody panel	A027 IgG; (‘A’ surface layer protein of ribotype 001)
	87	Antigen-specific antibody panel	L001 IgG; (‘L’ lysates of ribotype 027)
	88	Antigen-specific antibody panel	L002 IgG; (‘L’ lysates of ribotype 027)
	89	Antigen-specific antibody panel	L027 IgG; (‘L’ lysates of ribotype 027)
	90	Antigen-specific antibody panel	VP1 Tox B IgG; (strain VPI 10463; ribotype 087)
	91	Antigen-specific antibody panel	VP1 ToxA IgG; (strain VPI 10463; ribotype 087)
	92	Antigen-specific antibody panel	A001 IgM
	93	Antigen-specific antibody panel	A002 IgM
	94	Antigen-specific antibody panel	A027 IgM
	95	Antigen-specific antibody panel	L001 IgM
	96	Antigen-specific antibody panel	L002 IgM
	97	Antigen-specific antibody panel	L027 IgM
	98	Antigen-specific antibody panel	VP1 Tox B IgM; (strain VPI 10463; ribotype 087)
	99	Antigen-specific antibody panel	VP1 ToxA IgM; (strain VPI 10463; ribotype 087)
	100	Antigen-specific antibody panel	Cand. IgA
	101	Antigen-specific antibody panel	CMV IgA
	102	Antigen-specific antibody panel	EBV IgA
	103	Antigen-specific antibody panel	Tet. IgA
	104	Antigen-specific antibody panel	Cand. IgG
	105	Antigen-specific antibody panel	CMV IgG
	106	Antigen-specific antibody panel	EBV IgG
	107	Antigen-specific antibody panel	Tet. IgG
	108	Antigen-specific antibody panel	Cand. IgM
	109	Antigen-specific antibody panel	CMV IgM
	110	Antigen-specific antibody panel	EBV IgM
	111	Antigen-specific antibody panel	Tet. IgM
	112	Stool SCFA	2-hydroxybutyrate Relative_response
	113	Stool SCFA	2-hydroxybutyrate Calc. Conc.
	114	Stool SCFA	2-hydroxybutyrate ug/g
	115	Stool SCFA	2-methylbutyrate Relative_response
	116	Stool SCFA	2-methylbutyrate Calc. Conc.
	117	Stool SCFA	2-methylbutyrate ug/g
	118	Stool SCFA	Acetate Relative_response
	119	Stool SCFA	Acetate Calc. Conc.
	120	Stool SCFA	Acetate ug/g
	121	Stool SCFA	Butyrate Relative_response
	122	Stool SCFA	Butyrate Calc. Conc.
	123	Stool SCFA	Butyrate ug/g
	124	Stool SCFA	Caproate Relative_response
	125	Stool SCFA	Caproate Calc. Conc.
	126	Stool SCFA	Caproate ug/g
	127	Stool SCFA	Isobutyrate Relative_response
	128	Stool SCFA	Isobutyrate Calc. Conc.
	129	Stool SCFA	Isobutyrate ug/g
	130	Stool SCFA	Isovalerate Relative_response
	131	Stool SCFA	Isovalerate Calc. Conc.
	132	Stool SCFA	Isovalerate ug/g
	133	Stool SCFA	Propionate Relative_response
	134	Stool SCFA	Propionate Calc. Conc.
	135	Stool SCFA	Propionate ug/g
	136	Stool SCFA	Valerate Relative_response
	137	Stool SCFA	Valerate Calc. Conc.
	138	Stool SCFA	Valerate ug/g
	139	Stool Bile Acids	Lithocholenic Acid
	140	Stool Bile Acids	5-Cholenic Acid-3-beta-ol
	141	Stool Bile Acids	3-Ketocholanic Acid
	142	Stool Bile Acids	Lithocholic acid
	143	Stool Bile Acids	Isolithocholic Acid
	144	Stool Bile Acids	Allolithocholic Acid
	145	Stool Bile Acids	3-alpha,12-alpha, 23-Nordeoxycholic Acid
	146	Stool Bile Acids	9(11), (5-beta)-Cholenic Acid-3-alpha-ol-12-one
	147	Stool Bile Acids	3,6-Diketocholanic Acid | 3,12-Diketocholanic Acid
	148	Stool Bile Acids	8(14),(5-beta)-Cholenic Acid-3-alpha, 12-alpha-diol
	149	Stool Bile Acids	5-beta-Cholenic Acid-7-alpha-ol-3-one
	150	Stool Bile Acids	3-alpha-Hydroxy-7 Ketolithocholic Acid
	151	Stool Bile Acids	3-alpha-Hydroxy-12 Ketolithocholic Acid
	152	Stool Bile Acids	Murocholic Acid
	153	Stool Bile Acids	Isodeoxycholic Acid
	154	Stool Bile Acids	5-beta-Cholanic Acid-3-beta, 12-alpha-diol
	155	Stool Bile Acids	Deoxycholic Acid
	156	Stool Bile Acids	Chenodeoxycholic Acid
	157	Stool Bile Acids	Hyodeoxycholic acid
	158	Stool Bile Acids	3,7,12 Dehydrocholic acid
	159	Stool Bile Acids	3-alpha-Hydroxy-7,12-DiketoCholanic Acid
	160	Stool Bile Acids	3 Dehydrocholic Acid
	161	Stool Bile Acids	12 Dehydrocholic Acid
	162	Stool Bile Acids	Ursodeoxycholic acid
	163	Stool Bile Acids	beta Muricholic Acid
	164	Stool Bile Acids	Cholic acid
	165	Stool Bile Acids	Hyocholic acid (gamma muricholic acid)
	166	Stool Bile Acids	alpha Muricholic Acid
	167	Stool Bile Acids	Glycoursocholanic Acid
	168	Stool Bile Acids	Glycolithocholic Acid
	169	Stool Bile Acids	Glycohyodeoxycholic Acid
	170	Stool Bile Acids	Glycochenodeoxycholic Acid
	171	Stool Bile Acids	Glycodeoxycholic acid
	172	Stool Bile Acids	Glycoursodeoxycholic Acid
	173	Stool Bile Acids	Glycocholic Acid
	174	Stool Bile Acids	Tauroursocholanic Acid
	175	Stool Bile Acids	Taurolithocholic Acid
	176	Stool Bile Acids	Glycohyocholic Acid
	177	Stool Bile Acids	Tauroursodeoxycholic Acid
	178	Stool Bile Acids	Taurochenodeoxycholic Acid
	179	Stool Bile Acids	Taurodeoxycholic Acid
	180	Stool Bile Acids	Taurohyocholic Acid
	181	Stool Bile Acids	Taurocholic Acid
	182	Stool Bile Acids	Taurolithocholic acid 3-sulfate
	183	Stool Bile Acids	Lithocholic acid 3-sulfate
	184	Stool Bile Acids	Cholic Acid-3-Sulfate
	185	Stool Bile Acids	Deoxycholic Acid-3-Sulfate
	186	Stool Bile Acids	Chenodeoxycholic Acid-3-Sulfate
	187	Stool Bile Acids	Ursodeoxycholic Acid-3-Sulfate
	188	Stool Bile Acids	Glycochenodeoxycholic Acid-3-Sulfate
	189	Stool Bile Acids	Taurochenodeoxycholic Acid-3-Sulfate
	190	Stool Bile Acids	Glycocholic Acid-3-Sulfate
	191	Stool Bile Acids	Glycolithocholic Acid-3-Sulfate
	192	Stool Bile Acids	Taurodeoxycholic Acid-3-Sulfate
	193	Stool Bile Acids	Glycoursodeoxycholic Acid-3-Sulfate
	194	Stool Bile Acids	Glycodeoxycholic Acid-3-Sulfate
	195	Stool Bile Acids	Taurocholic Acid-3-Sulfate
	196	Serum glycan traits	Low-branching glycans
	197	Serum glycan traits	High-branching glycans
	198	Serum glycan traits	Neutral (not sialylated) glycans
	199	Serum glycan traits	Monosialylated glycans
	200	Serum glycan traits	Disialylated glycans
	201	Serum glycan traits	Trisialylated glycans
	202	Serum glycan traits	Tetrasialylated glycans
	203	Serum glycan traits	Agalactosylated glycans
	204	Serum glycan traits	Monogalactosylated glycans
	205	Serum glycan traits	Digalactosylated glycans
	206	Serum glycan traits	Trigalactosylated glycans
	207	Serum glycan traits	Tetragalactosylated glycans
	208	Serum glycan traits	Oligomannose glycans
	209	Serum glycan traits	Bisection (Glycans with bisecting GlcNAc)
	210	Serum glycan traits	Core fucosylation
	211	Serum glycan traits	Antennary fucosylation
	212	IgG Glycoprofiling	IgG1_H4N5S1: IgG1 glycopeptide with bisected monogalactosylated and monosialylated glycan without core fucose
	213	IgG Glycoprofiling	IgG1_H3N4: IgG1 glycopeptide with agalactosylated glycan without core fucose
	214	IgG Glycoprofiling	IgG1_H3N4F1: IgG1 glycopeptide with agalactosylated glycan with core fucose
	215	IgG Glycoprofiling	IgG1_H3N5F1: IgG1 glycopeptide with bisected agalactosylated glycan with core fucose
	216	IgG Glycoprofiling	IgG1_H3N5: IgG1 glycopeptide with bisected agalactosylated glycan without core fucose
	217	IgG Glycoprofiling	IgG1_H4N4: IgG1 glycopeptide with monogalactosylated glycan without core fucose
	218	IgG Glycoprofiling	IgG1_H4N4F1: IgG1 glycopeptide with monogalactosylated glycan with core fucose
	219	IgG Glycoprofiling	IgG1_H4N4F1S1: IgG1 glycopeptide with monogalactosylated and monosialylated glycan with core fucose
	220	IgG Glycoprofiling	IgG1_H4N5F1: IgG1 glycopeptide with bisected monogalactosylated glycan with core fucose
	221	IgG Glycoprofiling	IgG1_H4N5F1S1: IgG1 glycopeptide with bisected monogalactosylated and monosialylated glycan with core fucose
	222	IgG Glycoprofiling	IgG1_H4N5: IgG1 glycopeptide with bisected monogalactosylated glycan without core fucose
	223	IgG Glycoprofiling	IgG1_H4N4S1: IgG1 glycopeptide with monogalactosylated and monosialylated glycan without core fucose
	224	IgG Glycoprofiling	IgG1_H5N4: IgG1 glycopeptide with digalactosylated glycan without core fucose
	225	IgG Glycoprofiling	IgG1_H5N4F1: IgG1 glycopeptide with digalactosylated glycan with core fucose
	226	IgG Glycoprofiling	IgG1_H5N5F1: IgG1 glycopeptide with bisected digalactosylated glycan with core fucose
	227	IgG Glycoprofiling	IgG1_H5N5F1S1: IgG1 glycopeptide with bisected digalactosylated and monosialylated glycan with core fucose
	228	IgG Glycoprofiling	IgG1_H5N4F1S1: IgG1 glycopeptide with digalactosylated and monosialylated glycan with core fucose
	229	IgG Glycoprofiling	IgG1_H5N5: IgG1 glycopeptide with bisected digalactosylated glycan without core fucose
	230	IgG Glycoprofiling	IgG1_H5N5S1: IgG1 glycopeptide with bisected digalactosylated and monosialylated glycan without core fucose
	231	IgG Glycoprofiling	IgG1_H5N4S1: IgG1 glycopeptide with digalactosylated and monosialylated glycan without core fucose
	232	IgG Glycoprofiling	IgG2_H3N4: IgG2&3 glycopeptide with agalactosylated glycan without core fucose
	233	IgG Glycoprofiling	IgG2_H3N4F1: IgG2&3 glycopeptide with agalactosylated glycan with core fucose
	234	IgG Glycoprofiling	IgG2_H3N5F1: IgG2&3 glycopeptide with bisected agalactosylated glycan with core fucose
	235	IgG Glycoprofiling	IgG2_H3N5: IgG2&3 glycopeptide with bisected agalactosylated glycan without core fucose
	236	IgG Glycoprofiling	IgG2_H4N4: IgG2&3 glycopeptide with monogalactosylated glycan without core fucose
	237	IgG Glycoprofiling	IgG2_H4N4F1: IgG2&3 glycopeptide with monogalactosylated glycan with core fucose
	238	IgG Glycoprofiling	IgG2_H4N5F1: IgG2&3 glycopeptide with bisected monogalactosylated glycan with core fucose
	239	IgG Glycoprofiling	IgG2_H4N5F1S1: IgG2&3 glycopeptide with bisected monogalactosylated and monosialylated glycan with core fucose
	240	IgG Glycoprofiling	IgG2_H4N5: IgG2&3 glycopeptide with bisected monogalactosylated glycan without core fucose
	241	IgG Glycoprofiling	IgG2_H4N4S1: IgG2&3 glycopeptide with monogalactosylated and monosialylated glycan without core fucose
	242	IgG Glycoprofiling	IgG2_H5N4: IgG2&3 glycopeptide with digalactosylated glycan without core fucose
	243	IgG Glycoprofiling	IgG2_H5N4F1: IgG2&3 glycopeptide with digalactosylated glycan with core fucose
	244	IgG Glycoprofiling	IgG2_H5N5F1: IgG2&3 glycopeptide with bisected digalactosylated glycan with core fucose
	245	IgG Glycoprofiling	IgG2_H5N5F1S1: IgG2&3 glycopeptide with bisected digalactosylated and monosialylated glycan with core fucose
	246	IgG Glycoprofiling	IgG2_H5N4F1S1: IgG2&3 glycopeptide with digalactosylated and monosialylated glycan with core fucose
	247	IgG Glycoprofiling	IgG2_H5N5: IgG2&3 glycopeptide with bisected digalactosylated glycan without core fucose
	248	IgG Glycoprofiling	IgG2_H5N5S1: IgG2&3 glycopeptide with bisected digalactosylated and monosialylated glycan without core fucose
	249	IgG Glycoprofiling	IgG2_H5N4S1: IgG2&3 glycopeptide with digalactosylated and monosialylated glycan without core fucose
	250	IgG Glycoprofiling	IgG2_H4N4F1S1: IgG2&3 glycopeptide with monogalactosylated and monosialylated glycan with core fucose
	251	IgG Glycoprofiling	IgG2_H4N5S1: IgG2&3 glycopeptide with bisected monogalactosylated and monosialylated glycan without core fucose
	252	IgG Glycoprofiling	IgG4_H3N4F1: IgG4 glycopeptide with agalactosylated glycan with core fucose
	253	IgG Glycoprofiling	IgG4_H3N5F1: IgG4 glycopeptide with bisected agalactosylated glycan with core fucose
	254	IgG Glycoprofiling	IgG4_H4N4F1: IgG4 glycopeptide with monogalactosylated glycan with core fucose
	255	IgG Glycoprofiling	IgG4_H4N5F1: IgG4 glycopeptide with bisected monogalactosylated glycan with core fucose
	256	IgG Glycoprofiling	IgG4_H4N5F1S1: IgG4 glycopeptide with bisected monogalactosylated and monosialylated glycan with core fucose
	257	IgG Glycoprofiling	IgG4_H4N4F1S1: IgG4 glycopeptide with monogalactosylated and monosialylated glycan with core fucose
	258	IgG Glycoprofiling	IgG4_H5N4F1: IgG4 glycopeptide with digalactosylated glycan with core fucose
	259	IgG Glycoprofiling	IgG4_H5N5F1: IgG4 glycopeptide with bisected digalactosylated glycan with core fucose
	260	IgG Glycoprofiling	IgG4_H5N5F1S1: IgG4 glycopeptide with bisected digalactosylated and monosialylated glycan with core fucose
	261	IgG Glycoprofiling	IgG4_H5N4F1S1: IgG4 glycopeptide with digalactosylated and monosialylated glycan with core fucose
	262	IgG Glycoprofiling	IgG4_H3N4: IgG4 glycopeptide with agalactosylated glycan without core fucose
	263	IgG Glycoprofiling	IgG4_H3N5: IgG4 glycopeptide with bisected agalactosylated glycan without core fucose
	264	IgG Glycoprofiling	IgG4_H4N4: IgG4 glycopeptide with monogalactosylated glycan without core fucose
	265	IgG Glycoprofiling	IgG4_H4N4S1: IgG4 glycopeptide with monogalactosylated and monosialylated glycan without core fucose
	266	IgG Glycoprofiling	IgG4_H4N5: IgG4 glycopeptide with bisected monogalactosylated glycan without core fucose
	267	IgG Glycoprofiling	IgG4_H4N5S1: IgG4 glycopeptide with bisected monogalactosylated and monosialylated glycan without core fucose
	268	IgG Glycoprofiling	IgG4_H5N4: IgG4 glycopeptide with digalactosylated glycan without core fucose
	269	IgG Glycoprofiling	IgG4_H5N4S1: IgG4 glycopeptide with digalactosylated and monosialylated glycan without core fucose
	270	IgG Glycoprofiling	IgG4_H5N5: IgG4 glycopeptide with bisected digalactosylated glycan without core fucose
	271	IgG Glycoprofiling	IgG4_1H5N5S1: IgG4 glycopeptide with bisected digalactosylated and monosialylated glycan without core fucose
	272	Flow Cytometry	T cells (%)
	273	Flow Cytometry	CD4 T cells (%)
	274	Flow Cytometry	CD8 T cells (%)
	275	Flow Cytometry	CD4:CD8 ratio
	276	Flow Cytometry	CD4 Naïve T cells (%)
	277	Flow Cytometry	CD4 CM (central memory) T cells (%)
	278	Flow Cytometry	CD4 EM (effector memory) T cells (%)
	279	Flow Cytometry	CD4 EMRA T cells (%)
	280	Flow Cytometry	CD4 Total memory T cells (%)
	281	Flow Cytometry	CD4 naïve:memory T cell ratio
	282	Flow Cytometry	CD8 Naïve T cells (%)
	283	Flow Cytometry	CD8 CM (central memory) T cells (%)
	284	Flow Cytometry	CD8 EM (effector memory) T cells (%)
	285	Flow Cytometry	CD8 EMRA T cells (%)
	286	Flow Cytometry	CD8 Total memory T cells (%)
	287	Flow Cytometry	CD8 naïve:memory T cells
	288	Flow Cytometry	Tregs(%)
	289	Flow Cytometry	CD69+ve CD4 T cells (%)
	290	Flow Cytometry	CD69 expression levels on CD4 T cells (MFI)
	291	Flow Cytometry	CD69+ve CD8 T cells (%)
	292	Flow Cytometry	CD69 expression levels on CD8 T cells ( MFI )
	293	Flow Cytometry	CD28-ve T cells (%)
	294	Flow Cytometry	CD28 expression in T cells ( MFI )
	295	Flow Cytometry	CD57+ve T cells (%)
	296	Flow Cytometry	CD57 expression levelson T cells (MFI)
	297	Flow Cytometry	NKG2D+ve T cells (%)
	298	Flow Cytometry	NKG2D expression levels on T cells (MFI )
	299	Flow Cytometry	Senescent CD28-ve CD4 T cells (%)
	300	Flow Cytometry	CD28 expression levels on CD4 T cells (MFI )
	301	Flow Cytometry	Senescent CD57+ve CD4 T cells (%)
	302	Flow Cytometry	CD57 expression levels on CD4 T cells( MFI )
	303	Flow Cytometry	Senescent NKG2D+ve CD4 T cells(%)
	304	Flow Cytometry	NKG2D expression levels on CD4 T cells (MFI)
	305	Flow Cytometry	Senescent CD28-veCD57+ve CD4 T cells(%)
	306	Flow Cytometry	Senescent CD28-ve CD8 T cells (%)
	307	Flow Cytometry	CD28 expression levels on CD8 T cells (MFI )
	308	Flow Cytometry	Senescent CD57+ve CD8 T cells (%)
	309	Flow Cytometry	CD57 expression levels on CD8 T cells (MFI)
	310	Flow Cytometry	Senescent NKG2D+ve CD8 T cells (%)
	311	Flow Cytometry	NKG2D expression levels on CD8 T cells ( MFI )
	312	Flow Cytometry	Senescent CD28-veCD57+ve T cells (%)
	313	Flow Cytometry	B cell (%)
	314	Flow Cytometry	Naive B cells (%)
	315	Flow Cytometry	Unswitched Memory B cells (%)
	316	Flow Cytometry	Switched memory (%)
	317	Flow Cytometry	Total memory B cells (%)
	318	Flow Cytometry	Plasmablasts (CD138+ve) (%)
	319	Flow Cytometry	Bregs (%)
	320	Flow Cytometry	Dendritic Cells (%)
	321	Flow Cytometry	CD80+ve dendritic cells (%)
	322	Flow Cytometry	CD80 expression levels on dendritic cells ( MFI )
	323	Flow Cytometry	CD86+ve dendritic cells (%)
	324	Flow Cytometry	CD86 expression levels on dendritic cells (MFI)
	325	Flow Cytometry	Immature Dendritic Cells (%)
	326	Flow Cytometry	Myeloid Dendritic Cells (%)
	327	Flow Cytometry	CD80+ve myeloid dendritic cells (%)
	328	Flow Cytometry	CD80 expression levels on myeloid dendritic cells ( MFI)
	329	Flow Cytometry	CD86+ve myeloid dendritic cells (%)
	330	Flow Cytometry	CD86 expression levels on myeloid dendritic cells (MFI)
	331	Flow Cytometry	Plasmacytoid Dendritic Cells (%)
	332	Flow Cytometry	CD80+ve plasmacytoid dendritic cells (%)
	333	Flow Cytometry	CD80 expression levels on plasmacytoid dendritic cells (MFI)
	334	Flow Cytometry	CD86+ve plasmacytoid dendritic cells (%)
	335	Flow Cytometry	CD86 expression levels on plasmacytoid dendritic cells (MFI)
	336	Flow Cytometry	NK cells (%)
	337	Flow Cytometry	NK cells CD56dim (%)
	338	Flow Cytometry	NK cells CD56bright (%)
	339	Flow Cytometry	CD69+ve NK cells (%)
	340	Flow Cytometry	CD69 expression levels on NK cells (MFI)
	341	Flow Cytometry	NKG2D+ve NK cells (%)
	342	Flow Cytometry	NKG2D expression levels on NK cells (MFI)
	343	Flow Cytometry	KLRG1+ve NK cells (%)
	344	Flow Cytometry	KLRG1 expression levels on NK cells (MFI)
	345	Flow Cytometry	IFN+ve stimulated CD4 T cells (%)
	346	Flow Cytometry	IFN expression levels in stimulated CD4 T cells (MFI)
	347	Flow Cytometry	IL4+ve stimulated CD4 T cells (%)
	348	Flow Cytometry	IL4 expression levels in stimulated CD4 T cells (MFI)
	349	Flow Cytometry	IFN+ve stimulated CD8 T cell (%)
	350	Flow Cytometry	IFN expression levels in stimulated CD8 T cells (MFI)
	351	Flow Cytometry	IL4+ve stimulated CD8 T cell (%)
	352	Flow Cytometry	IL4 expression levels in stimulated CD8 T cells (MFI)
	353	Flow Cytometry	IL10+ve stimulated CD4 T cells (%)
	354	Flow Cytometry	IL10 expression levels in stimulated CD4 T cells (MFI)
	355	Flow Cytometry	IL10+ve stimulated CD8 T cells (%)
	356	Flow Cytometry	IL10 expression levels in stimulated CD8 T cells (MFI)
	357	Flow Cytometry	IL6+ve stimulated CD4 T cells (%)
	358	Flow Cytometry	IL6 expression levels in stimulated CD4 T cells (MFI)
	359	Flow Cytometry	IL6+ve stimulated CD8 T cells (%)
	360	Flow Cytometry	IL6 expression levels in stimulated CD8 T cells (MFI)
	361	Flow Cytometry	TNF+ve stimulated CD4 T cells (%)
	362	Flow Cytometry	TNF expression levels in stimulated CD4 T cells (MFI)
	363	Flow Cytometry	TNF+ve stimulated CD8 T cells (%)
	364	Flow Cytometry	TNF expression levels in stimulated CD8 T cells (MFI)
	365	Flow Cytometry	IL17+ve stimulated CD4 T cells (%)
	366	Flow Cytometry	IL17 expression levels in stimulated CD4 T cells (MFI)
	367	Flow Cytometry	IL17+ve stimulated CD8 T cells (%)
	368	Flow Cytometry	IL17 expression levels in stimulated CD8 T cells (MFI)
	369	Flow Cytometry	IFN+IL17+ double positives stimulated CD4 T cells (%)
	370	Flow Cytometry	Toxin-specific Toxin A+ve CD4 T cells (%)
	371	Flow Cytometry	Toxin-specific Toxin B+ve CD4 T cells (%)
	372	Flow Cytometry	Toxin-specific Toxin A+ve naïve CD4 T cells (%)
	373	Flow Cytometry	Toxin-specific Toxin A+ve CM CD4 T cells (%)
	374	Flow Cytometry	Toxin-specific Toxin A+ve EM CD4 T cells (%)
	375	Flow Cytometry	Toxin-specific Toxin A+ve EMRA CD4 T cells (%)
	376	Flow Cytometry	Toxin-specific s Toxin A+ve total memoryCD4 T cells (%)
	377	Flow Cytometry	Toxin-specific Toxin B+ve naïve CD4 T cells (%)
	378	Flow Cytometry	Toxin-specific Toxin B+ve CM CD4 T cells (%)
	379	Flow Cytometry	Toxin-specific Toxin B+ve EM CD4 T cells (%)
	380	Flow Cytometry	Toxin-specific Toxin B+ve EMRA CD4T cells (%)
	381	Flow Cytometry	Toxin-specific s Toxin B+ve total memory CD4T cells (%)
	382	ELISA	Occludin (ng/ml)
	383	Flow Cytometry	Gut Homing CCR9+ve T cells (%)
	384	Flow Cytometry	CCR9 ( gut homing marker) expression levels on T cells (MFI)
	385	Flow Cytometry	Gut Homing T cells CCR9+ve CD4 T cells (%)
	386	Flow Cytometry	CD4 T cells CCR9 expression levels ( MFI)
	387	Flow Cytometry	Gut Homing CCR9+ve CD8 T cells (%)
	388	Flow Cytometry	CCR9 expression levels on CD8 T cells (MFI)
	389	Flow Cytometry	Gut Homing CCR9+ve naïve CD4 T cells (%)
	390	Flow Cytometry	CCR9 expression levels on CD4 naïve T cells ( MFI)
	391	Flow Cytometry	Gut Homing CCR9+ve CM CD4 T cells (%)
	392	Flow Cytometry	CCR9 expression levels on CD4 CM T cells ( MFI)
	393	Flow Cytometry	Gut Homing T cells CD4 CCR9+ve EM (%)
	394	Flow Cytometry	CCR9 Expression levels on CD4 EM T cells (MFI)
	395	Flow Cytometry	Gut Homing T cells CD4 CCR9+ve EMRA (%)
	396	Flow Cytometry	CCR9 expression levels on CD4 EMRA T cells (MFI)
	397	Flow Cytometry	Gut Homing T cells CD8 CCR9+ve naïve (%)
	398	Flow Cytometry	CCR9 expression levels on CD8 naïve T cells (MFI)
	399	Flow Cytometry	Gut HomingT cells CD8 CCR9+ve CM (central memory) (%)
	400	Flow Cytometry	CCR9 expression levels on CD8 CM (central memory) T cells (MFI)
	401	Flow Cytometry	Gut Homing T cells CD8 CCR9+ve EM (%)
	402	Flow Cytometry	CCR9 expression levels on CD8 EM (effector memory) T cells (MFI)
	403	Flow Cytometry	Gut Homing T cells CD8 CCR9+ve EMRA (%)
	404	Flow Cytometry	CCR9 expression levels on CD8 EMRA T cells ( MFI)
	405	Flow Cytometry	Gut Homing T cells Integrin +ve T cells (%)
	406	Flow cytometry	Integrin expression levels on T cells (MFI)
	407	Flow cytometry	Integrin+ve CD4 T cells (%)
	408	Flow cytometry	Integrin expression levels on CD4 T cells( MFI)
	409	Flow cytometry	Integrin +ve CD8 T cells (%)
	410	Flow cytometry	Interin expression levels on CD8 T cells ( MFI )
	411	Flow cytometry	Integrin+ve naïve CD4 T cells (%)
	412	Flow cytometry	Integrin expression levels on naïve CD4 ( MFI)
	413	Flow cytometry	Integrin+ve CM (central memory) CD4 T cells (%)
	414	Flow cytometry	Integrin expression levels on CM (central memory) CD4 ( MFI )
	415	Flow cytometry	Integrin+ve EM CD4 T cells (%)
	416	Flow cytometry	Integrin expression levels on EM (effector memory) CD4 ( MFI)
	417	Flow cytometry	Integrin+ve EMRA CD4 T cells (%)
	418	Flow cytometry	Integrin expression levels on EMRA CD4 (MFI)
	419	Flow cytometry	Integrin+ve naïve CD8 T cells (%)
	420	Flow cytometry	Integrin expression levels on naïve CD8 (MFI)
	421	Flow cytometry	Integrin+ve CM (central memory) CD8 T cells (%)
	422	Flow cytometry	Integrin expression levels on CM (central memory) CD8 (MFI)
	423	Flow cytometry	Integrin+ve EM CD8 T cells (%)
	424	Flow cytometry	Integrin expression levels on EM (effector memory) CD8 (MFI)
	425	Flow cytometry	Integrin+ve EMRA CD8 T cells (%)
	426	Flow cytometry	Integrin expression levels on EMRA CD8 ( MFI)
	427	Flow cytometry	CCR9+ve regulatory T cells (%)
	428	Flow cytometry	CCR9 expression levels on regulatory T cells (MFI)
	429	Flow cytometry	Integrin+ve Tregs (%)
	430	Flow cytometry	Integrin expression levels on Tregs (MFI)
	431	Flow cytometry	Gut Homing Follicular helper CCR9+ve (T follicular helper) Tfh T cells (%)
	432	Flow cytometry	CCR9 expression levels on (T follicular helper) Tfh cells (MFI)
	433	Flow cytometry	Gut Homing CCR9+ve B cells (%)
	434	Flow cytometry	CCR9 expression levels on B cells (MFI)
	435	Flow cytometry	Gut Homing CCR9+ve memory B cells (%)
	436	Flow cytometry	CCR9 expression levels on memory B cells (MFI)
	437	Flow cytometry	Gut Homing CCR9+ve naive B cells (%)
	438	Flow cytometry	CCR9 expression levels on naive B cells (MFI)
	439	Flow cytometry	Integrin+ve B cells (%)
	440	Flow cytometry	Integrin expression levels on B cells (MFI)
	441	Flow cytometry	Integrin+ve memory B cells (%)
	442	Flow cytometry	Integrin expression levels on memory B cells ( MFI)
	443	Flow cytometry	Integrin+ve naive B cells (%)
	444	Flow cytometry	Integrin expression levels on naive B cells (MFI)
	445	Flow cytometry	Integrin+ve regulatory B cells (%)
	446	Flow cytometry	Integrin expression levels on regulatory B cells (MFI)
	447	Flow cytometry	Integrin+veplasmablasts (%)
	448	Flow cytometry	Integrin expression levels on plasmablasts (MFI)
	449	Flow cytometry	Gut homing CCR9+ve DC (%)
	450	Flow cytometry	CCR9 expression levels on DC (MFI)
	451	Flow cytometry	Integrin+ve DC (%)
	452	Flow cytometry	Integrin expression levels on DC (MFI)
	453	Blood	WBC
	454	Blood	CRP
	455	Microbiome	Phylum Actinobacteria
	456	Microbiome	Phylum Bacteroidetes
	457	Microbiome	Phylum Cyanobacteria
	458	Microbiome	Phylum Firmicutes
	459	Microbiome	Phylum Fusobacteria
	460	Microbiome	Phylum Proteobacteria
	461	Microbiome	Phylum Tenericutes
	462	Microbiome	Phylum Verrucomicrobia
	463	Microbiome	Phylum SV rare
	464	Microbiome	Phylum SV singleton
	465	Microbiome	Class Actinobacteria
	466	Microbiome	Class Coriobacteriia
	467	Microbiome	Class Bacteroidia
	468	Microbiome	Class Melainabacteria
	469	Microbiome	Class Bacilli
	470	Microbiome	Class Clostridia
	471	Microbiome	Class Erysipelotrichia
	472	Microbiome	Class Negativicutes
	473	Microbiome	Class Fusobacteriia
	474	Microbiome	Class Deltaproteobacteria
	475	Microbiome	Class Gammaproteobacteria
	476	Microbiome	Class Mollicutes
	477	Microbiome	Class Verrucomicrobiae
	478	Microbiome	Class SV rare
	479	Microbiome	Class SV singleton
	480	Microbiome	Order Actinomycetales
	481	Microbiome	Order Bifidobacteriales
	482	Microbiome	Order Micrococcales
	483	Microbiome	Order Propionibacteriales
	484	Microbiome	Order Coriobacteriales
	485	Microbiome	Order Bacteroidales
	486	Microbiome	Order Gastranaerophilales
	487	Microbiome	Order Bacillales
	488	Microbiome	Order Lactobacillales
	489	Microbiome	Order Clostridiales
	490	Microbiome	Order Erysipelotrichales
	491	Microbiome	Order Selenomonadales
	492	Microbiome	Order Fusobacteriales
	493	Microbiome	Order Desulfovibrionales
	494	Microbiome	Order Aeromonadales
	495	Microbiome	Order Betaproteobacteriales
	496	Microbiome	Order Enterobacteriales
	497	Microbiome	Order Pasteurellales
	498	Microbiome	Order Pseudomonadales
	499	Microbiome	Order Anaeroplasmatales
	500	Microbiome	Order Izimaplasmatales
	501	Microbiome	Order Mollicutes RF39
	502	Microbiome	Order Verrucomicrobiales
	503	Microbiome	Order SV rare
	504	Microbiome	Order SV singleton
	505	Microbiome	Family Actinomycetaceae
	506	Microbiome	Family Bifidobacteriaceae
	507	Microbiome	Family Micrococcaceae
	508	Microbiome	Family Propionibacteriaceae
	509	Microbiome	Family Coriobacteriaceae
	510	Microbiome	Family Coriobacteriales_Incertae_Sedis
	511	Microbiome	Family Eggerthellaceae
	512	Microbiome	Family Coriobacteriales_unclassified
	513	Microbiome	Family Bacteroidaceae
	514	Microbiome	Family Barnesiellaceae
	515	Microbiome	Family Marinifilaceae
	516	Microbiome	Family Muribaculaceae
	517	Microbiome	Family Bacteroidales_unclassified
	518	Microbiome	Family Prevotellaceae
	519	Microbiome	Family Rikenellaceae
	520	Microbiome	Family Tannerellaceae
	521	Microbiome	Family Gastranaerophilales_unclassified
	522	Microbiome	Family Staphylococcaceae
	523	Microbiome	Family Carnobacteriaceae
	524	Microbiome	Family Enterococcaceae
	525	Microbiome	Family Lactobacillaceae
	526	Microbiome	Family Streptococcaceae
	527	Microbiome	Family Christensenellaceae
	528	Microbiome	Family Clostridiaceae_1
	529	Microbiome	Family Defluviitaleaceae
	530	Microbiome	Family Eubacteriaceae
	531	Microbiome	Family Family_XIII
	532	Microbiome	Family Lachnospiraceae
	533	Microbiome	Family Peptococcaceae
	534	Microbiome	Family Peptostreptococcaceae
	535	Microbiome	Family Ruminococcaceae
	536	Microbiome	Family Erysipelotrichaceae
	537	Microbiome	Family Acidaminococcaceae
	538	Microbiome	Family Veillonellaceae
	539	Microbiome	Family Fusobacteriaceae
	540	Microbiome	Family Desulfovibrionaceae
	541	Microbiome	Family Aeromonadaceae
	542	Microbiome	Family Burkholderiaceae
	543	Microbiome	Family Enterobacteriaceae
	544	Microbiome	Family Pasteurellaceae
	545	Microbiome	Family Pseudomonadaceae
	546	Microbiome	Family Anaeroplasmataceae
	547	Microbiome	Family Enterobacteriaceae_unclassified
	548	Microbiome	Family Mollicutes_RF39_unclassified
	549	Microbiome	Family Akkermansiaceae
	550	Microbiome	Family SV_rare
	551	Microbiome	Family SV_singleton
	552	Microbiome	Genus Actinomyces
	553	Microbiome	Genus Bifidobacterium
	554	Microbiome	Genus Rothia
	555	Microbiome	Genus Cutibacterium
	556	Microbiome	Genus Collinsella
	557	Microbiome	Genus Coriobacteriales_Incertae_Sedis_unclassified
	558	Microbiome	Genus Adlercreutzia
	559	Microbiome	Genus Eggerthella
	560	Microbiome	Genus Coriobacteriales_unclassified_unclassified
	561	Microbiome	Genus Bacteroides
	562	Microbiome	Genus Barnesiella
	563	Microbiome	Genus Coprobacter
	564	Microbiome	Genus Butyricimonas
	565	Microbiome	Genus Odoribacter
	566	Microbiome	Genus Muribaculaceae_unclassified
	567	Microbiome	Genus Bacteroidales_unclassified_unclassified
	568	Microbiome	Genus Paraprevotella
	569	Microbiome	Genus Prevotella_7
	570	Microbiome	Genus Alistipes
	571	Microbiome	Genus Parabacteroides
	572	Microbiome	Genus Gastranaerophilales_unclassified_unclassified
	573	Microbiome	Genus Staphylococcus
	574	Microbiome	Genus Granulicatella
	575	Microbiome	Genus Enterococcus
	576	Microbiome	Genus Lactobacillus
	577	Microbiome	Genus Lactococcus
	578	Microbiome	Genus Streptococcus
	579	Microbiome	Genus Christensenella
	580	Microbiome	Genus Christensenellaceae_R-7_group
	581	Microbiome	Genus Christensenellaceae_unclassified
	582	Microbiome	Genus Clostridium_sensu_stricto_1
	583	Microbiome	Genus Defluviitaleaceae_UCG-011
	584	Microbiome	Genus Anaerofustis
	585	Microbiome	Genus Family_XIII_AD3011_group
	586	Microbiome	Genus Family_XIII_UCG-001
	587	Microbiome	Genus Family_XIII_unclassified
	588	Microbiome	Genus S5-A14a
	589	Microbiome	Genus Agathobacter
	590	Microbiome	Genus Anaerostipes
	591	Microbiome	Genus Blautia
	592	Microbiome	Genus Butyrivibrio
	593	Microbiome	Genus CAG-56
	594	Microbiome	Genus Coprococcus_1
	595	Microbiome	Genus Coprococcus_3
	596	Microbiome	Genus Dorea
	597	Microbiome	Genus Eisenbergiella
	598	Microbiome	Genus Fusicatenibacter
	599	Microbiome	Genus GCA-900066755
	600	Microbiome	Genus Hungatella
	601	Microbiome	Genus Lachnoclostridium
	602	Microbiome	Genus Lachnospira
	603	Microbiome	Genus Lachnospiraceae_FCS020_group
	604	Microbiome	Genus Lachnospiraceae_ND3007_group
	605	Microbiome	Genus Lachnospiraceae_NK4A136_group
	606	Microbiome	Genus Lachnospiraceae_NK4B4_group
	607	Microbiome	Genus Lachnospiraceae_unclassified
	608	Microbiome	Genus Parasporobacterium
	609	Microbiome	Genus Roseburia
	610	Microbiome	Genus Sellimonas
	611	Microbiome	Genus Shuttleworthia
	612	Microbiome	Genus Tyzzerella
	613	Microbiome	Genus Tyzzerella_3
	614	Microbiome	Genus Tyzzerella_4
	615	Microbiome	Genus UC5-1-2E3
	616	Microbiome	Genus Peptococcaceae_unclassified
	617	Microbiome	Genus Intestinibacter
	618	Microbiome	Genus Romboutsia
	619	Microbiome	Genus Acetanaerobacterium
	620	Microbiome	Genus Butyricicoccus
	621	Microbiome	Genus DTU089
	622	Microbiome	Genus Faecalibacterium
	623	Microbiome	Genus Fastidiosipila
	624	Microbiome	Genus Flavonifractor
	625	Microbiome	Genus Intestinimonas
	626	Microbiome	Genus Ruminococcaceae_unclassified
	627	Microbiome	Genus Oscillibacter
	628	Microbiome	Genus Oscillospira
	629	Microbiome	Genus Ruminiclostridium_5
	630	Microbiome	Genus Ruminiclostridium_6
	631	Microbiome	Genus Ruminiclostridium_9
	632	Microbiome	Genus Ruminococcaceae_NK4A214_group
	633	Microbiome	Genus Ruminococcaceae_UCG-002
	634	Microbiome	Genus Ruminococcaceae_UCG-003
	635	Microbiome	Genus Ruminococcaceae_UCG-004
	636	Microbiome	Genus Ruminococcaceae_UCG-005
	637	Microbiome	Genus Ruminococcaceae_UCG-010
	638	Microbiome	Genus Ruminococcaceae_UCG-013
	639	Microbiome	Genus Ruminococcaceae_UCG-014
	640	Microbiome	Genus Ruminococcus_1
	641	Microbiome	Genus Ruminococcus_2
	642	Microbiome	Genus Subdoligranulum
	643	Microbiome	Genus UBA1819
	644	Microbiome	Genus Candidatus_Stoquefichus
	645	Microbiome	Genus Coprobacillus
	646	Microbiome	Genus Dielma
	647	Microbiome	Genus Erysipelatoclostridium
	648	Microbiome	Genus Erysipelotrichaceae_UCG-003
	649	Microbiome	Genus Faecalitalea
	650	Microbiome	Genus Holdemania
	651	Microbiome	Genus Merdibacter
	652	Microbiome	Genus Erysipelotrichacea_eunclassified
	653	Microbiome	Genus Solobacterium
	654	Microbiome	Genus Phascolarctobacterium
	655	Microbiome	Genus Dialister
	656	Microbiome	Genus Veillonella
	657	Microbiome	Genus Fusobacterium
	658	Microbiome	Genus Bilophila
	659	Microbiome	Genus Desulfovibrio
	660	Microbiome	Genus Desulfovibrionaceae_unclassified
	661	Microbiome	Genus Aeromonas
	662	Microbiome	Genus Oxalobacter
	663	Microbiome	Genus Parasutterella
	664	Microbiome	Genus Sutterella
	665	Microbiome	Genus Citrobacter
	666	Microbiome	Genus Escherichia/Shigella
	667	Microbiome	Genus Hafnia-Obesumbacterium
	668	Microbiome	Genus Klebsiella
	669	Microbiome	Genus Kluyvera
	670	Microbiome	Genus Enterobacteriac_eaeunclassified
	671	Microbiome	Genus Pseudocitrobacter
	672	Microbiome	Genus Raoultella
	673	Microbiome	Genus Yokenella
	674	Microbiome	Genus Haemophilus
	675	Microbiome	Genus Pseudomonas
	676	Microbiome	Genus Anaeroplasma
	677	Microbiome	Genus Enterobacteriaceae_unclassified_unclassified
	678	Microbiome	Genus Mollicutes_RF39_unclassified_unclassified
	679	Microbiome	Genus Akkermansia
	680	Microbiome	Genus SV_rare
	681	Microbiome	Genus SV_singleton
