# Supplementary material for: A Multi-Factorial Observational Study on Sequential Fecal Microbiota Transplant in Patients with Medically Refractory Clostridioides difficile Infection
Source: Cells. 2021 Nov 19;10(11):3234. doi: 10.3390/cells10113234 (PMC8624539; doi:10.3390/cells10113234)
Supplement: Supplementary file 1 [file cells-10-03234-s001.zip › Supplemental Table S4.xlsx]

## Sheet: Sheet1
	A. FMT Responders					B. FMT Non-responder
	Cluster Number	Feature	Category			Cluster Number	Feature	Category
	S0	Propionate (uM)	Serum SCFA			F0	L001 IgA	Antigen-specific antibody panel
		A001 IgA	Antigen-specific antibody panel				VP1 Tox B IgA	Antigen-specific antibody panel
		A002 IgA	Antigen-specific antibody panel				EBV IgA	Antigen-specific antibody panel
		A027 IgA	Antigen-specific antibody panel				IgGI1H4N5S1	IgG Glycoprofiling
		L001 IgA	Antigen-specific antibody panel				IgGI1H4N4F1S1	IgG Glycoprofiling
		L002 IgA	Antigen-specific antibody panel				IgGII1H3N4	IgG Glycoprofiling
		A001 IgG	Antigen-specific antibody panel				IgGII1H4N5F1S1	IgG Glycoprofiling
		L001 IgG	Antigen-specific antibody panel				IgGII1H4N4S1	IgG Glycoprofiling
		L002 IgG	Antigen-specific antibody panel				IgGII1H5N4	IgG Glycoprofiling
		VP1 Tox B IgG	Antigen-specific antibody panel				IgGII1H5N5F1	IgG Glycoprofiling
		A001 IgM	Antigen-specific antibody panel				IgGII1H5N5	IgG Glycoprofiling
		A002 IgM	Antigen-specific antibody panel				IgGII1H5N5S1	IgG Glycoprofiling
		L027 IgM	Antigen-specific antibody panel				IgGII1H5N4S1	IgG Glycoprofiling
		VP1 ToxA IgM	Antigen-specific antibody panel				IgGII1H4N5S1	IgG Glycoprofiling
		Tet. IgA	Antigen-specific antibody panel				IgGIV1H4N4F1S1	IgG Glycoprofiling
		Cand. IgG	Antigen-specific antibody panel				IgGIV1H5N4F1	IgG Glycoprofiling
		Cand. IgM	Antigen-specific antibody panel				IgGIV1H5N5F1	IgG Glycoprofiling
		IgGI1H4N5S1	IgG Glycoprofiling				IgGIV1H5N5F1S1	IgG Glycoprofiling
		IgGI1H4N4F1S1	IgG Glycoprofiling				IgGIV1H3N4	IgG Glycoprofiling
		IgGI1H4N5F1S1	IgG Glycoprofiling				IgGIV1H4N4S1	IgG Glycoprofiling
		IgGI1H4N4S1	IgG Glycoprofiling				IgGIV1H4N5S1	IgG Glycoprofiling
		IgGI1H5N4	IgG Glycoprofiling				Tenericutes	Phylum
		IgGI1H5N5F1S1	IgG Glycoprofiling				Mollicutes	Class
		IgGI1H5N5	IgG Glycoprofiling				Pseudomonadales	Order
		IgGI1H5N4S1	IgG Glycoprofiling				Mollicutes RF39	Order
		IgGII1H5N4	IgG Glycoprofiling				Pseudomonadaceae	Family
		IgGII1H5N5F1S1	IgG Glycoprofiling				Mollicutes_RF39_unclassified	Family
		IgGII1H5N5	IgG Glycoprofiling				Coprococcus_1	Genus
		IgGII1H5N5S1	IgG Glycoprofiling				Ruminococcaceae_UCG-013	Genus
		IgGIV1H5N5F1	IgG Glycoprofiling				Ruminococcaceae_UCG-014	Genus
		IgGIV1H5N5F1S1	IgG Glycoprofiling				Erysipelatoclostridium	Genus
		IgGIV1H4N4S1	IgG Glycoprofiling				Solobacterium	Genus
		IgGIV1H4N5S1	IgG Glycoprofiling				Pseudomonas	Genus
		IgGIV1H5N4S1	IgG Glycoprofiling				Mollicutes_RF39_unclassified_unclassified	Genus
		CD57 expression levels on T cells (MFI)	Flow Cytometry				CD8 Total memory T cells (%)	Flow Cytometry
		NKG2D expression levels on T cells (MFI)	Flow Cytometry				CD28 expression levels on T cells (MFI)	Flow Cytometry
		CD57 expression levels on CD4 T cells (MFI)	Flow Cytometry				Senescent CD57+ve CD8 T cells (%)	Flow Cytometry
		NKG2D expression levels on CD4 T cells (MFI)	Flow Cytometry				CD28-veCD57+veSenescent CD8 T cells (%)	Flow Cytometry
		CD57 expression levels on CD8 T cells (MFI)	Flow Cytometry				IFN expression levels on stimulated CD8 T cells (MFI)	Flow Cytometry
		IFN expression levels in stimulated CD8 T cells (MFI)	Flow Cytometry				IL10+ve stimulated CD4 T cells (%)	Flow Cytometry
		CCR9 expression levels on DC (MFI)	Gut homing DC			F1	Butyrate (relative response)	Serum SCFA
	S1	IL-10	Inflammation panel				Butyrate (uM)	Serum SCFA
		IL-26	Inflammation panel				Isobutyrate (relative response)	Serum SCFA
		IL-27 (p28)	Inflammation panel				Isobutyrate (uM)	Serum SCFA
		IL-32	Inflammation panel				sTNF-R1	Inflammation panel
		IL-34	Inflammation panel				A027 IgA	Antigen-specific antibody panel
		IL-35	Inflammation panel				2-hydroxybutyrate (relative response)	Stool SCFA
		TSLP	Inflammation panel				2-hydroxybutyrate (calc conc)	Stool SCFA
		5-Cholenic Acid-3-beta-ol	Stool Bile Acids				2-hydroxybutyrate (ug/g)	Stool SCFA
		IgGI1H5N4F1S1	IgG Glycoprofiling				Lithocholic acid	Stool Bile Acids
		IgGII1H4N4F1S1	IgG Glycoprofiling				8(14),(5-beta)-Cholenic Acid-3-alpha, 12-alpha-diol	Stool Bile Acids
		IgGIV1H4N5	IgG Glycoprofiling				5-beta-Cholenic Acid-7-alpha-ol-3-one	Stool Bile Acids
		SV rare	Phylum				3-alpha-Hydroxy-12 Ketolithocholic Acid	Stool Bile Acids
		SV rare	Class				Murocholic Acid	Stool Bile Acids
		Betaproteobacteriales	Order				Isodeoxycholic Acid	Stool Bile Acids
		SV rare	Order				5-beta-Cholanic Acid-3-beta, 12-alpha-diol	Stool Bile Acids
		Burkholderiaceae	Family				Deoxycholic Acid	Stool Bile Acids
		SV_rare	Family				Chenodeoxycholic Acid	Stool Bile Acids
		Escherichia/Shigella	Genus				Cholic acid	Stool Bile Acids
		SV_rare	Genus				Disialylated glycans	Serum glycan traits
		CD4 EMRA T cells (%)	Flow Cytometry				IgGIV1H4N5	IgG Glycoprofiling
		CD4 Total memory T cells (%)	Flow Cytometry				Fusobacteria	Phylum
		Senescent CD28-ve T cells (%)	Flow Cytometry				Fusobacteriia	Class
		Senescent CD57+ve T cells (%)	Flow Cytometry				Fusobacteriales	Order
		Senescent CD28-ve CD4 T cells (%)	Flow Cytometry				Fusobacteriaceae	Family
		CD28 expression levels on CD4 T cells (MFI )	Flow Cytometry				Faecalibacterium	Genus
		Senescent CD57+ve CD4 T cells (%)	Flow Cytometry				Fusobacterium	Genus
		CD28-veCD57+veSenescent CD4 T cells (%)	Flow Cytometry				Klebsiella	Genus
		Senescent CD28-ve CD8 T cells (%)	Flow Cytometry				Total memory CD4 T cells (%)	Flow Cytometry
		Integrin+ve DC (%)	Gut homing DC				Central Memory CD4 T cells (%)	Flow Cytometry
		Integrin expression levels on DC (MFI)	Gut homing DC				EMRA CD8 T cells (%)	Flow Cytometry
	S2	IgGII1H4N4S1	IgG Glycoprofiling				CD57+ve T cells (%)	Flow Cytometry
		IgGII1H5N4S1	IgG Glycoprofiling				NKG2D+ve T cells (%)	Flow Cytometry
		IgGIV1H4N4	IgG Glycoprofiling				NKG2D+ve CD4 T cells (%)	Flow Cytometry
		Bacteroidetes	Phylum				CD28-ve CD8 T cells (%)	Flow Cytometry
		Bacteroidia	Class				NKG2D+ve CD8 T cells (%)	Flow Cytometry
		Bacteroidales	Order				Total memory B cells (%)	Flow Cytometry
		Bacteroidaceae	Family				plasmablasts (%)	Flow Cytometry
		Barnesiellaceae	Family				IL4+ve stimulated CD8 T cells (%)	Flow Cytometry
		Tannerellaceae	Family				CCR9+ve DC (%)	Gut homing DC
		Bacteroides	Genus				Integrin+ve DC (%)	Gut homing DC
		Coprobacter	Genus			F2	Valerate (uM)	Serum SCFA
		Parabacteroides	Genus				3-alpha,12-alpha, 23-Nordeoxycholic Acid	Stool Bile Acids
		Lachnospiraceae_NK4A136_group	Genus				Actinomycetales	Order
		Tyzzerella	Genus				Propionibacteriales	Order
		Coprobacillus	Genus				Aeromonadales	Order
		Dielma	Genus				Pasteurellales	Order
		Holdemania	Genus				Anaeroplasmatales	Order
		Parasutterella	Genus				Izimaplasmatales	Order
		Total T cells (%)	Flow Cytometry				Actinomycetaceae	Family
		Central Memory CD4 T cells (%)	Flow Cytometry				Propionibacteriaceae	Family
	S3	Let-7b (relative to frist time point)	Serum MicroRNA				Eggerthellaceae	Family
		miR-4454 (relative to 1st time point)	Serum MicroRNA				Coriobacteriales_unclassified	Family
		miR-4454 (relative to 2nd time point)	Serum MicroRNA				Muribaculaceae	Family
		VP1 ToxA IgG	Antigen-specific antibody panel				Bacteroidales_unclassified	Family
		Glycoursocholanic Acid	Stool Bile Acids				Carnobacteriaceae	Family
		Glycolithocholic Acid	Stool Bile Acids				Clostridiaceae_1	Family
		Taurolithocholic Acid	Stool Bile Acids				Defluviitaleaceae	Family
		IgGIV1H5N5S1	IgG Glycoprofiling				Eubacteriaceae	Family
		Micrococcales	Order				Family_XIII	Family
		Pseudomonadales	Order				Peptococcaceae	Family
		Micrococcaceae	Family				Aeromonadaceae	Family
		Pseudomonadaceae	Family				Pasteurellaceae	Family
		Rothia	Genus				Anaeroplasmataceae	Family
		GCA-900066755	Genus				Enterobacteriaceae_unclassified	Family
		Sellimonas	Genus				Actinomyces	Genus
		Shuttleworthia	Genus				Cutibacterium	Genus
		Acetanaerobacterium	Genus				Adlercreutzia	Genus
		Ruminococcaceae_NK4A214_group	Genus				Eggerthella	Genus
		Merdibacter	Genus				Coriobacteriales_unclassified_unclassified	Genus
		Pseudomonas	Genus				Odoribacter	Genus
		Naïve CD4 T cells (%)	Flow Cytometry				Muribaculaceae_unclassified	Genus
		naïve:memory CD4 T cell ratio	Flow Cytometry				Bacteroidales_unclassified_unclassified	Genus
		Naïve CD8 T cells (%)	Flow Cytometry				Paraprevotella	Genus
		naïve:memory CD8 T cell ratio	Flow Cytometry				Granulicatella	Genus
		Tregs(%)	Flow Cytometry				Christensenella	Genus
		Total B cell (%)	Flow Cytometry				Christensenellaceae_unclassified	Genus
		IL4 expression levels in stimulated CD4 T cells (MFI)	Flow Cytometry				Clostridium_sensu_stricto_1	Genus
	S4	Butyrate (uM)	Serum SCFA				Defluviitaleaceae_UCG-011	Genus
		Caproate (uM)	Serum SCFA				Anaerofustis	Genus
		Isobutyrate (uM)	Serum SCFA				Family_XIII_AD3011_group	Genus
		APRIL/TNFSF13	Inflammation panel				Family_XIII_UCG-001	Genus
		sCD163	Inflammation panel				Family_XIII_unclassified	Genus
		Chitinase 3-like 1	Inflammation panel				S5-A14a	Genus
		gp130/sIL-6Rb	Inflammation panel				Butyrivibrio	Genus
		IFN-b	Inflammation panel				CAG-56	Genus
		IL-12 (p70)	Inflammation panel				Coprococcus_3	Genus
		IL-22	Inflammation panel				Eisenbergiella	Genus
		MMP-2	Inflammation panel				Fusicatenibacter	Genus
		MMP-3	Inflammation panel				GCA-900066755	Genus
		VP1 Tox B IgA	Antigen-specific antibody panel				Hungatella	Genus
		VP1 Tox B IgM	Antigen-specific antibody panel				Lachnoclostridium	Genus
		Glycodeoxycholic acid	Stool Bile Acids				Lachnospiraceae_FCS020_group	Genus
		Deoxycholic Acid-3-Sulfate	Stool Bile Acids				Lachnospiraceae_ND3007_group	Genus
		Chenodeoxycholic Acid-3-Sulfate	Stool Bile Acids				Lachnospiraceae_NK4A136_group	Genus
		Digalactosylated glycans	Serum glycan traits				Lachnospiraceae_NK4B4_group	Genus
		IgGI1H3N5F1	IgG Glycoprofiling				Parasporobacterium	Genus
		IgGI1H4N4	IgG Glycoprofiling				Roseburia	Genus
		IgGI1H5N4F1	IgG Glycoprofiling				Sellimonas	Genus
		IgGII1H3N5F1	IgG Glycoprofiling				Shuttleworthia	Genus
		IgGII1H4N4F1	IgG Glycoprofiling				Tyzzerella	Genus
		IgGII1H5N4F1	IgG Glycoprofiling				Tyzzerella_3	Genus
		IgGII1H5N4F1S1	IgG Glycoprofiling				UC5-1-2E3	Genus
		IgGIV1H3N5F1	IgG Glycoprofiling				Peptococcaceae_unclassified	Genus
		SV singleton	Phylum				Romboutsia	Genus
		Coriobacteriia	Class				Acetanaerobacterium	Genus
		SV singleton	Class				Butyricicoccus	Genus
		Actinomycetales	Order				DTU089	Genus
		Coriobacteriales	Order				Fastidiosipila	Genus
		Bacillales	Order				Flavonifractor	Genus
		SV singleton	Order				Intestinimonas	Genus
		Actinomycetaceae	Family				Oscillibacter	Genus
		Staphylococcaceae	Family				Oscillospira	Genus
		Carnobacteriaceae	Family				Ruminiclostridium_5	Genus
		Enterococcaceae	Family				Ruminiclostridium_6	Genus
		SV_singleton	Family				Ruminiclostridium_9	Genus
		Actinomyces	Genus				Ruminococcaceae_NK4A214_group	Genus
		Eggerthella	Genus				Ruminococcaceae_UCG-003	Genus
		Staphylococcus	Genus				Ruminococcaceae_UCG-005	Genus
		Granulicatella	Genus				Candidatus_Stoquefichus	Genus
		Enterococcus	Genus				Coprobacillus	Genus
		Butyrivibrio	Genus				Merdibacter	Genus
		Roseburia	Genus				Veillonella	Genus
		SV_singleton	Genus				Desulfovibrio	Genus
		Total CD8 T cells (%)	Flow Cytometry				Desulfovibrionaceae_unclassified	Genus
		Switched memory B cells (%)	Flow Cytometry				Aeromonas	Genus
		Total memory B cells (%)	Flow Cytometry				Oxalobacter	Genus
		CCR9+ve DC (%)	Gut homing DC				Hafnia-Obesumbacterium	Genus
	S5	Valerate	Serum SCFA				Kluyvera	Genus
		IL-20	Inflammation panel				Yokenella	Genus
		Osteocalcin	Inflammation panel				Haemophilus	Genus
		CMV IgG	Antigen-specific antibody panel				Anaeroplasma	Genus
		EBV IgG	Antigen-specific antibody panel				Enterobacteriaceae_unclassified_unclassified	Genus
		Acetate (calc conc)	Stool SCFA			F3	2-hydroxybutyrate (relative response)	Serum SCFA
		Acetate (ug/g)	Stool SCFA				2-hydroxybutyrate (uM)	Serum SCFA
		Caproate (relative response)	Stool SCFA				Caproate (relative response)	Serum SCFA
		Caproate (calc conc)	Stool SCFA				Caproate (uM)	Serum SCFA
		Cholic Acid-3-Sulfate	Stool Bile Acids				Lactate (relative response)	Serum SCFA
		Monosialylated glycans	Serum glycan traits				Lactate (uM)	Serum SCFA
		IgGII1H4N4	IgG Glycoprofiling				Valerate (relative response)	Serum SCFA
		IgGIV1H5N4	IgG Glycoprofiling				APRIL/TNFSF13	Inflammation panel
		Coriobacteriales_unclassified	Family				Chitinase 3-like 1	Inflammation panel
		Clostridiaceae_1	Family				IL-26	Inflammation panel
		Peptococcaceae	Family				MMP-1	Inflammation panel
		Coriobacteriales_unclassified_unclassified	Genus				MMP-2	Inflammation panel
		Christensenella	Genus				MMP-3	Inflammation panel
		Clostridium_sensu_stricto_1	Genus				Osteopontin (OPN)	Inflammation panel
		Family_XIII_UCG-001	Genus				beta Muricholic Acid	Stool Bile Acids
		Family_XIII_unclassified	Genus				Taurochenodeoxycholic Acid	Stool Bile Acids
		CAG-56	Genus				Taurohyocholic Acid	Stool Bile Acids
		Hungatella	Genus				Taurocholic Acid	Stool Bile Acids
		Lachnospira	Genus				Taurolithocholic acid 3-sulfate	Stool Bile Acids
		Peptococcaceae_unclassified	Genus				Glycocholic Acid-3-Sulfate	Stool Bile Acids
		Romboutsia	Genus				Taurodeoxycholic Acid-3-Sulfate	Stool Bile Acids
		DTU089	Genus				Taurocholic Acid-3-Sulfate	Stool Bile Acids
		Flavonifractor	Genus				Digalactosylated glycans	Serum glycan traits
		Oscillibacter	Genus				IgGI1H5N4F1	IgG Glycoprofiling
		Oscillospira	Genus				IgGIV1H5N5	IgG Glycoprofiling
		Ruminococcaceae_UCG-003	Genus				Clostridia	Class
		Veillonella	Genus				Bifidobacteriales	Order
		Hafnia-Obesumbacterium	Genus				Clostridiales	Order
		CD28 expression levels on CD8 T cells (MFI)	Flow Cytometry				Bifidobacteriaceae	Family
		NKG2D expression levels on CD8 T cells (MFI)	Flow Cytometry				Lachnospiraceae	Family
	S6	2-hydroxybutyrate (relative response)	Serum SCFA				Ruminococcaceae	Family
		2-methylbutyrate (relative response)	Serum SCFA				Bifidobacterium	Genus
		Acetate (relative response)	Serum SCFA				Anaerostipes	Genus
		Acetate (uM)	Serum SCFA				Blautia	Genus
		Butyrate (relative response)	Serum SCFA				Total CD4 T cells (%)	Flow Cytometry
		Caproate (relative response)	Serum SCFA				CD4:CD8 T cell ratio	Flow Cytometry
		Isobutyrate (relative response)	Serum SCFA				CD4 Effector Memory T cells (%)	Flow Cytometry
		Isovalerate (relative response)	Serum SCFA				CD57 expression levels on T cells (MFI)	Flow Cytometry
		Isovalerate (uM)	Serum SCFA				CD57 expression levels on CD4 T cells (MFI)	Flow Cytometry
		Lactate (relative response)	Serum SCFA				CD28 expression levels on CD8 T cells (MFI)	Flow Cytometry
		Propionate (relative response)	Serum SCFA				CD57 expression levels on CD8 T cells (MFI)	Flow Cytometry
		Valerate (relative response)	Serum SCFA				Bregs (%)	Flow Cytometry
		IL-19	Inflammation panel				IFN+ve stimulated CD8 T cells (%)	Flow Cytometry
		L001 IgM	Antigen-specific antibody panel				IL17+ve stimulated CD8 T cells (%)	Flow Cytometry
		CMV IgA	Antigen-specific antibody panel			F4	IFN-a2	Inflammation panel
		Tet. IgM	Antigen-specific antibody panel				IL-2	Inflammation panel
		Taurodeoxycholic Acid	Stool Bile Acids				IL-10	Inflammation panel
		Lithocholic acid 3-sulfate	Stool Bile Acids				IL-11	Inflammation panel
		IgGIV1H4N5F1S1	IgG Glycoprofiling				IL-20	Inflammation panel
		Actinobacteria	Phylum				IL-22	Inflammation panel
		Actinobacteria	Class				IL-27 (p28)	Inflammation panel
		Peptostreptococcaceae	Family				IL-29/IFN-lamda1	Inflammation panel
		Blautia	Genus				IL-32	Inflammation panel
		Intestinibacter	Genus				IL-34	Inflammation panel
		Effector Memory CD4 T cells (%)	Flow Cytometry				IL-35	Inflammation panel
		EMRA CD8 T cells (%)	Flow Cytometry				VP1 ToxA IgA	Antigen-specific antibody panel
	S7	5-beta-Cholenic Acid-7-alpha-ol-3-one	Stool Bile Acids				L001 IgG	Antigen-specific antibody panel
		3-alpha-Hydroxy-7 Ketolithocholic Acid	Stool Bile Acids				VP1 ToxA IgG	Antigen-specific antibody panel
		3,7,12 Dehydrocholic acid	Stool Bile Acids				L001 IgM	Antigen-specific antibody panel
		3-alpha-Hydroxy-7,12-DiketoCholanic Acid	Stool Bile Acids				L027 IgM	Antigen-specific antibody panel
		3 Dehydrocholic Acid	Stool Bile Acids				VP1 ToxA IgM	Antigen-specific antibody panel
		12 Dehydrocholic Acid	Stool Bile Acids				Cand. IgA	Antigen-specific antibody panel
		beta Muricholic Acid	Stool Bile Acids				CMV IgA	Antigen-specific antibody panel
		Hyocholic acid (gamma muricholic acid)	Stool Bile Acids				Acetate (relative response)	Stool SCFA
		alpha Muricholic Acid	Stool Bile Acids				Acetate (calc conc)	Stool SCFA
		IgGIV1H3N4F1	IgG Glycoprofiling				Acetate (ug/g)	Stool SCFA
		IgGIV1H3N5	IgG Glycoprofiling				Propionate (relative response)	Stool SCFA
		Fusobacteria	Phylum				Propionate (calc conc)	Stool SCFA
		Negativicutes	Class				Propionate (ug/g)	Stool SCFA
		Fusobacteriia	Class				5-Cholenic Acid-3-beta-ol	Stool Bile Acids
		Selenomonadales	Order				9(11), (5-beta)-Cholenic Acid-3-alpha-ol-12-one	Stool Bile Acids
		Fusobacteriales	Order				3-alpha-Hydroxy-7 Ketolithocholic Acid	Stool Bile Acids
		Streptococcaceae	Family				3,7,12 Dehydrocholic acid	Stool Bile Acids
		Veillonellaceae	Family				3-alpha-Hydroxy-7,12-DiketoCholanic Acid	Stool Bile Acids
		Fusobacteriaceae	Family				3 Dehydrocholic Acid	Stool Bile Acids
		Streptococcus	Genus				12 Dehydrocholic Acid	Stool Bile Acids
		Coprococcus_1	Genus				Hyocholic acid (gamma muricholic acid)	Stool Bile Acids
		Solobacterium	Genus				alpha Muricholic Acid	Stool Bile Acids
		Dialister	Genus				Tauroursocholanic Acid	Stool Bile Acids
		Fusobacterium	Genus				Lithocholic acid 3-sulfate	Stool Bile Acids
		Effector Memory CD8 T cells (%)	Flow Cytometry				Cholic Acid-3-Sulfate	Stool Bile Acids
		Senenscent NKG2D +ve T cells (%)	Flow Cytometry				Chenodeoxycholic Acid-3-Sulfate	Stool Bile Acids
		Senenscent NKG2D +ve CD4 T cells (%)	Flow Cytometry				Oligomannose glycans	Serum glycan traits
		Senenscent NKG2D +ve CD8 T cells (%)	Flow Cytometry				Proteobacteria	Phylum
		Naive B cells (%)	Flow Cytometry				Gammaproteobacteria	Class
		IL10+ve stimulated CD4 T cells (%)	Flow Cytometry				Enterobacteriales	Order
		IL10+ve stimulated CD8 T cells (%)	Flow Cytometry				Lactobacillaceae	Family
	S8	VP1 ToxA IgA	Antigen-specific antibody panel				Enterobacteriaceae	Family
		A002 IgG	Antigen-specific antibody panel				Lactobacillus	Genus
		A027 IgG	Antigen-specific antibody panel				Citrobacter	Genus
		L027 IgG	Antigen-specific antibody panel				Enterobacteriac_eaeunclassified	Genus
		IgGI1H3N5	IgG Glycoprofiling				Pseudocitrobacter	Genus
		IgGI1H4N5	IgG Glycoprofiling				Raoultella	Genus
		IgGI1H5N5F1	IgG Glycoprofiling				Total T cells (%)	Flow Cytometry
		IgGI1H5N5S1	IgG Glycoprofiling				Central Memory CD4 T cells (%)	Flow Cytometry
		IgGII1H3N4	IgG Glycoprofiling				Unswitched Memory B cells (%)	Flow Cytometry
		IgGII1H4N5	IgG Glycoprofiling				IL4+ve stimulated CD4 T cells (%)	Flow Cytometry
		IgGII1H4N5S1	IgG Glycoprofiling				IL10+ve stimulated CD8 T cells (%)	Flow Cytometry
		IgGIV1H3N4	IgG Glycoprofiling				IL10 expression levels on stimulated CD8 T cells (MFI)	Flow Cytometry
		Tenericutes	Phylum			F5	miR-16 (relative to first time point)	Serum MicroRNA
		Deltaproteobacteria	Class				miR-451a (relative to first time point)	Serum MicroRNA
		Mollicutes	Class				IL-12 (p70)	Inflammation panel
		Desulfovibrionales	Order				A001 IgA	Antigen-specific antibody panel
		Aeromonadales	Order				L002 IgG	Antigen-specific antibody panel
		Pasteurellales	Order				Tet. IgA	Antigen-specific antibody panel
		Anaeroplasmatales	Order				CMV IgG	Antigen-specific antibody panel
		Marinifilaceae	Family				EBV IgG	Antigen-specific antibody panel
		Bacteroidales_unclassified	Family				Tet. IgG	Antigen-specific antibody panel
		Desulfovibrionaceae	Family				Cand. IgM	Antigen-specific antibody panel
		Aeromonadaceae	Family				EBV IgM	Antigen-specific antibody panel
		Pasteurellaceae	Family				Taurolithocholic Acid	Stool Bile Acids
		Anaeroplasmataceae	Family				IgGI1H4N4	IgG Glycoprofiling
		Butyricimonas	Genus				IgGIV1H4N5F1S1	IgG Glycoprofiling
		Odoribacter	Genus				Betaproteobacteriales	Order
		Bacteroidales_unclassified_unclassified	Genus				Burkholderiaceae	Family
		Lactococcus	Genus				Parasutterella	Genus
		Lachnospiraceae_NK4B4_group	Genus				Total CD8 T cells (%)	Flow Cytometry
		Ruminococcaceae_UCG-014	Genus				Naïve CD4 T cells (%)	Flow Cytometry
		Bilophila	Genus				Effector Memory CD8 T cells (%)	Flow Cytometry
		Desulfovibrio	Genus				Tregs(%)	Flow Cytometry
		Aeromonas	Genus				CD28 expression levels on CD4 T cells (MFI)	Flow Cytometry
		Oxalobacter	Genus				Naive B cells (%)	Flow Cytometry
		Kluyvera	Genus				IFN+ve stimulated CD4 T cells (%)	Flow Cytometry
		Enterobacteriac_eaeunclassified	Genus				IL17+ve stimulated CD4 T cells (%)	Flow Cytometry
		Pseudocitrobacter	Genus			F6	A001 IgM	Antigen-specific antibody panel
		Haemophilus	Genus				Tet. IgM	Antigen-specific antibody panel
		Anaeroplasma	Genus				2-methylbutyrate (relative response)	Stool SCFA
		Total CD4 T cells (%)	Flow Cytometry				2-methylbutyrate (calc conc)	Stool SCFA
		CD4:CD8 T cell ratio	Flow Cytometry				2-methylbutyrate (ug/g)	Stool SCFA
		IFN expression levels on stimulated CD4 T cells (MFI)	Flow Cytometry				Isobutyrate (relative response)	Stool SCFA
	S9	Let-7b (relative to 2nd time point)	Serum MicroRNA				Isobutyrate (calc conc)	Stool SCFA
		miR-16 (relative to first time point)	Serum MicroRNA				Isobutyrate (ug/g)	Stool SCFA
		miR-16 relative to 2nd time point)	Serum MicroRNA				Isovalerate (relative response)	Stool SCFA
		miR-22-3p (relative to 2nd time point)	Serum MicroRNA				Isovalerate (calc conc)	Stool SCFA
		miR-451a (relative to 2nd time point)	Serum MicroRNA				Isovalerate (ug/g)	Stool SCFA
		IgM	Isotype panel				Valerate (relative response)	Stool SCFA
		IgG1	Isotype panel				Valerate (calc conc)	Stool SCFA
		IgG4	Isotype panel				Valerate (ug/g)	Stool SCFA
		IgA	Isotype panel				Lithocholenic Acid	Stool Bile Acids
		A027 IgM	Antigen-specific antibody panel				Allolithocholic Acid	Stool Bile Acids
		Tet. IgG	Antigen-specific antibody panel				Glycoursocholanic Acid	Stool Bile Acids
		2-methylbutyrate (relative response)	Stool SCFA				Ursodeoxycholic Acid-3-Sulfate	Stool Bile Acids
		2-methylbutyrate (ug/g)	Stool SCFA				IgGI1H5N4	IgG Glycoprofiling
		Isovalerate (relative response)	Stool SCFA				IgGII1H4N5F1	IgG Glycoprofiling
		Isovalerate (ug/g)	Stool SCFA				IgGIV1H5N5S1	IgG Glycoprofiling
		Valerate (ug/g)	Stool SCFA				Cyanobacteria	Phylum
		Lithocholenic Acid	Stool Bile Acids				Melainabacteria	Class
		3-Ketocholanic Acid	Stool Bile Acids				Micrococcales	Order
		Lithocholic acid	Stool Bile Acids				Gastranaerophilales	Order
		Isolithocholic Acid	Stool Bile Acids				Micrococcaceae	Family
		Allolithocholic Acid	Stool Bile Acids				Marinifilaceae	Family
		9(11), (5-beta)-Cholenic Acid-3-alpha-ol-12-one	Stool Bile Acids				Gastranaerophilales_unclassified	Family
		3,6-Diketocholanic Acid | 3,12-Diketocholanic Acid	Stool Bile Acids				Rothia	Genus
		3-alpha-Hydroxy-12 Ketolithocholic Acid	Stool Bile Acids				Butyricimonas	Genus
		Murocholic Acid	Stool Bile Acids				Gastranaerophilales_unclassified_unclassified	Genus
		Neutral (not sialylated) glycans	Serum glycan traits				Holdemania	Genus
		Agalactosylated glycans	Serum glycan traits				Erysipelotrichacea_eunclassified	Genus
		Monogalactosylated glycans	Serum glycan traits				Sutterella	Genus
		Oligomannose glycans	Serum glycan traits				CD4 naIve : memory T cell ratio	Flow Cytometry
		Bisection (Glycans with bisecting GlcNAc)	Serum glycan traits			F7	Let-7b (relative to first time point)	Serum MicroRNA
		Core fucosylation	Serum glycan traits				Let-7b (relative to second time point)	Serum MicroRNA
		IgGI1H3N4F1	IgG Glycoprofiling				miR-22-3p (relative to first time point)	Serum MicroRNA
		IgGII1H3N4F1	IgG Glycoprofiling				miR-22-3p (relative to second time point)	Serum MicroRNA
		IgGII1H3N5	IgG Glycoprofiling				miR-23a-3p (relative to first time point)	Serum MicroRNA
		Cyanobacteria	Phylum				miR-23a-3p (relative to second time point)	Serum MicroRNA
		Verrucomicrobia	Phylum				IgG3	Isotype panel
		Melainabacteria	Class				IgG4	Isotype panel
		Erysipelotrichia	Class				A002 IgA	Antigen-specific antibody panel
		Verrucomicrobiae	Class				L002 IgA	Antigen-specific antibody panel
		Gastranaerophilales	Order				A027 IgM	Antigen-specific antibody panel
		Erysipelotrichales	Order				CMV IgM	Antigen-specific antibody panel
		Verrucomicrobiales	Order				Tauroursodeoxycholic Acid	Stool Bile Acids
		Muribaculaceae	Family				Taurochenodeoxycholic Acid-3-Sulfate	Stool Bile Acids
		Prevotellaceae	Family				Neutral (not sialylated) glycans	Serum glycan traits
		Rikenellaceae	Family				Agalactosylated glycans	Serum glycan traits
		Gastranaerophilales_unclassified	Family				Core fucosylation	Serum glycan traits
		Erysipelotrichaceae	Family				IgGIV1H3N4F1	IgG Glycoprofiling
		Akkermansiaceae	Family				IgGIV1H4N4F1	IgG Glycoprofiling
		Adlercreutzia	Genus				IgGIV1H5N4S1	IgG Glycoprofiling
		Muribaculaceae_unclassified	Genus				Bacteroidetes	Phylum
		Paraprevotella	Genus				Bacteroidia	Class
		Alistipes	Genus				Bacteroidales	Order
		Gastranaerophilales_unclassified_unclassified	Genus				Bacteroidaceae	Family
		Fusicatenibacter	Genus				Barnesiellaceae	Family
		Lachnoclostridium	Genus				Tannerellaceae	Family
		Lachnospiraceae_FCS020_group	Genus				Bacteroides	Genus
		Butyricicoccus	Genus				Barnesiella	Genus
		Ruminococcaceae_unclassified	Genus				Parabacteroides	Genus
		Ruminiclostridium_9	Genus				CD4 EMRA T cells (%)	Flow Cytometry
		Ruminococcaceae_UCG-005	Genus				NKG2D expression levels on T cells (MFI)	Flow Cytometry
		Ruminococcaceae_UCG-013	Genus				NKG2D expression levels on CD4 T cells (MFI)	Flow Cytometry
		Candidatus_Stoquefichus	Genus				NKG2D expression levels on CD8 T cells (MFI)	Flow Cytometry
		Erysipelatoclostridium	Genus				IL17 expression levels on stimulated CD4 T cells (MFI)	Flow Cytometry
		Erysipelotrichacea_eunclassified	Genus				CCR9 expression levels on DC (MFI)	Gut homing DC
		Desulfovibrionaceae_unclassified	Genus			F8	2-methylbutyrate (relative response)	Serum SCFA
		Akkermansia	Genus				2-methylbutyrate (uM)	Serum SCFA
		CD28 expression levels on T cells (MFI)	Flow Cytometry				Isovalerate (relative response)	Serum SCFA
		Bregs (%)	Flow Cytometry				Isovalerate (uM)	Serum SCFA
	S10	sCD30/TNFRSF8	Inflammation panel				Propionate (relative response)	Serum SCFA
		IFN-a2	Inflammation panel				Propionate (uM)	Serum SCFA
		IFN-gamma	Inflammation panel				A002 IgG	Antigen-specific antibody panel
		IL-2	Inflammation panel				L027 IgG	Antigen-specific antibody panel
		sIL-6Ra	Inflammation panel				A002 IgM	Antigen-specific antibody panel
		IL-11	Inflammation panel				VP1 Tox B IgM	Antigen-specific antibody panel
		IL-12 (p40)	Inflammation panel				Butyrate (relative response)	Stool SCFA
		IL-28A/IFN-lamda2	Inflammation panel				Butyrate (calc conc)	Stool SCFA
		IL-29/IFN-lamda1	Inflammation panel				Butyrate (ug/g)	Stool SCFA
		MMP-1	Inflammation panel				3,6-Diketocholanic Acid | 3,12-Diketocholanic Acid	Stool Bile Acids
		Osteopontin (OPN)	Inflammation panel				Hyodeoxycholic acid	Stool Bile Acids
		Pentraxin-3	Inflammation panel				Ursodeoxycholic acid	Stool Bile Acids
		sTNF-R1	Inflammation panel				IgGI1H3N5F1	IgG Glycoprofiling
		sTNF-R2	Inflammation panel				IgGI1H4N5F1	IgG Glycoprofiling
		TWEAK/TNFSF12	Inflammation panel				IgGII1H3N5F1	IgG Glycoprofiling
		L027 IgA	Antigen-specific antibody panel				IgGIV1H3N5F1	IgG Glycoprofiling
		L002 IgM	Antigen-specific antibody panel				IgGIV1H4N5F1	IgG Glycoprofiling
		Cand. IgA	Antigen-specific antibody panel				Negativicutes	Class
		EBV IgA	Antigen-specific antibody panel				Deltaproteobacteria	Class
		2-hydroxybutyrate (relative response)	Stool SCFA				Bacillales	Order
		2-hydroxybutyrate (calc conc)	Stool SCFA				Selenomonadales	Order
		2-hydroxybutyrate (ug/g)	Stool SCFA				Desulfovibrionales	Order
		Chenodeoxycholic Acid	Stool Bile Acids				Rikenellaceae	Family
		Glycoursodeoxycholic Acid	Stool Bile Acids				Staphylococcaceae	Family
		Tauroursodeoxycholic Acid	Stool Bile Acids				Acidaminococcaceae	Family
		Taurohyocholic Acid	Stool Bile Acids				Desulfovibrionaceae	Family
		Taurolithocholic acid 3-sulfate	Stool Bile Acids				Alistipes	Genus
		Ursodeoxycholic Acid-3-Sulfate	Stool Bile Acids				Staphylococcus	Genus
		Taurodeoxycholic Acid-3-Sulfate	Stool Bile Acids				Phascolarctobacterium	Genus
		Glycoursodeoxycholic Acid-3-Sulfate	Stool Bile Acids				Bilophila	Genus
		Glycodeoxycholic Acid-3-Sulfate	Stool Bile Acids				Naïve CD8 T cells (%)	Flow Cytometry
		Disialylated glycans	Serum glycan traits				naive : memory CD8 T cell ratio	Flow Cytometry
		Trigalactosylated glycans	Serum glycan traits				CD28-ve T cells (%)	Flow Cytometry
		IgGI1H4N4F1	IgG Glycoprofiling				Senenscent CD28-ve CD4 T cells (%)	Flow Cytometry
		IgGI1H4N5F1	IgG Glycoprofiling				CD57+ve CD4 T cells (%)	Flow Cytometry
		IgGII1H4N5F1	IgG Glycoprofiling				CD28-veCD57+veSenescent CD4 T cells (%)	Flow Cytometry
		IgGII1H4N5F1S1	IgG Glycoprofiling				IL10 expression levels on stimulated CD4 T cells (MFI)	Flow Cytometry
		IgGIV1H4N4F1	IgG Glycoprofiling				IL17 expression levels on stimulated CD8 T cells (MFI)	Flow Cytometry
		IgGIV1H4N5F1	IgG Glycoprofiling			F9	BAFF/TNFSF13B	Inflammation panel
		IgGIV1H4N4F1S1	IgG Glycoprofiling				sCD30/TNFRSF8	Inflammation panel
		IgGIV1H5N4F1S1	IgG Glycoprofiling				sCD163	Inflammation panel
		IgGIV1H5N5	IgG Glycoprofiling				gp130/sIL-6Rb	Inflammation panel
		WBC	Blood				IFN-b	Inflammation panel
		Bacilli	Class				IFN-gamma	Inflammation panel
		Propionibacteriales	Order				sIL-6Ra	Inflammation panel
		Lactobacillales	Order				IL-8	Inflammation panel
		Mollicutes RF39	Order				IL-12 (p40)	Inflammation panel
		Propionibacteriaceae	Family				IL-19	Inflammation panel
		Coriobacteriaceae	Family				IL-28A/IFN-lamda2	Inflammation panel
		Acidaminococcaceae	Family				LIGHT/TNFSF14	Inflammation panel
		Mollicutes_RF39_unclassified	Family				Pentraxin-3	Inflammation panel
		Cutibacterium	Genus				sTNF-R2	Inflammation panel
		Collinsella	Genus				TSLP	Inflammation panel
		Barnesiella	Genus				TWEAK/TNFSF12	Inflammation panel
		Prevotella_7	Genus				IgG2	Isotype panel
		S5-A14a	Genus				IgM	Isotype panel
		Tyzzerella_4	Genus				IgG1	Isotype panel
		Fastidiosipila	Genus				IgA	Isotype panel
		Ruminococcus_1	Genus				L027 IgA	Antigen-specific antibody panel
		Phascolarctobacterium	Genus				L002 IgM	Antigen-specific antibody panel
		Sutterella	Genus				Deoxycholic Acid-3-Sulfate	Stool Bile Acids
		Citrobacter	Genus				Low-branching glycans	Serum glycan traits
		Mollicutes_RF39_unclassified_unclassified	Genus				Monosialylated glycans	Serum glycan traits
		Central Memory CD8 T cells (%)	Flow Cytometry				Monogalactosylated glycans	Serum glycan traits
		Total memory CD8 T cells (%)	Flow Cytometry				Bisection (Glycans with bisecting GlcNAc)	Serum glycan traits
		Senenescent CD57+ve CD8 T cells (%)	Flow Cytometry				IgGI1H3N4	IgG Glycoprofiling
		Senenscent CD28-veCD57+ve CD8 T cells (%)	Flow Cytometry				IgGI1H3N4F1	IgG Glycoprofiling
		Unswitched Memory B cells (%)	Flow Cytometry				IgGI1H4N4F1	IgG Glycoprofiling
		IFN+ve stimulated CD4 T cells (%)	Flow Cytometry				IgGI1H5N4F1S1	IgG Glycoprofiling
		IFN+ve stimulated CD8 T cells (%)	Flow Cytometry				IgGII1H3N4F1	IgG Glycoprofiling
		IL4 expression levels on stimulated CD8 T cells (MFI)	Flow Cytometry				IgGII1H4N4	IgG Glycoprofiling
		IL10 expression levels on stimulated CD4 T cells (MFI)	Flow Cytometry				IgGII1H4N4F1	IgG Glycoprofiling
		IL17+ve stimulated CD4 T cells (%)	Flow Cytometry				IgGII1H5N4F1	IgG Glycoprofiling
		IL17 expression levels on stimulated CD4 T cells (MFI)	Flow Cytometry				IgGIV1H4N4	IgG Glycoprofiling
		IL17+ve stimulated CD8 T cells (%)	Flow Cytometry				IgGIV1H5N4	IgG Glycoprofiling
		IL17 expression levels on stimulated CD8 T cells (MFI)	Flow Cytometry				WBC	Blood
	S11	2-methylbutyrate (uM)	Serum SCFA				Coprobacter	Genus
		miR-22-3p (relative to first time point)	Serum MicroRNA				UBA1819	Genus
		miR-23a-3p (relative to first time point)	Serum MicroRNA				B cell (%)	Flow Cytometry
		miR-23a-3p (relative to second time point)	Serum MicroRNA				IFN expression levels on stimulated CD4 T cells (MFI)	Flow Cytometry
		miR-451a (relative to first time point)	Serum MicroRNA				IL4 expression levels on stimulated CD4 T cells (MFI)	Flow Cytometry
		IgG2	Isotype panel				IL4 expression levels on stimulated CD8 T cells (MFI)	Flow Cytometry
		IgG3	Isotype panel			F10	Acetate (relative response)	Serum SCFA
		CMV IgM	Antigen-specific antibody panel				miR-4454 (relative to first time point)	Serum MicroRNA
		2-methylbutyrate (calc conc)	Stool SCFA				miR-4454 (relative to second time point)	Serum MicroRNA
		Acetate (relative response)	Stool SCFA				3-Ketocholanic Acid	Stool Bile Acids
		Butyrate (relative response)	Stool SCFA				Glycolithocholic Acid	Stool Bile Acids
		Butyrate (calc conc)	Stool SCFA				Glycochenodeoxycholic Acid	Stool Bile Acids
		Butyrate (ug/g)	Stool SCFA				Glycodeoxycholic acid	Stool Bile Acids
		Caproate (ug/g)	Stool SCFA				Glycoursodeoxycholic Acid	Stool Bile Acids
		Isobutyrate (relative response)	Stool SCFA				Glycocholic Acid	Stool Bile Acids
		Isobutyrate (calc conc)	Stool SCFA				Glycohyocholic Acid	Stool Bile Acids
		Isobutyrate (ug/g)	Stool SCFA				Taurodeoxycholic Acid	Stool Bile Acids
		Isovalerate (calc conc)	Stool SCFA				Glycochenodeoxycholic Acid-3-Sulfate	Stool Bile Acids
		Propionate (relative response)	Stool SCFA				Glycolithocholic Acid-3-Sulfate	Stool Bile Acids
		Propionate (calc conc)	Stool SCFA				Glycoursodeoxycholic Acid-3-Sulfate	Stool Bile Acids
		Propionate (ug/g)	Stool SCFA				Glycodeoxycholic Acid-3-Sulfate	Stool Bile Acids
		Valerate (relative response)	Stool SCFA				IgGII1H5N4F1S1	IgG Glycoprofiling
		Valerate (calc conc)	Stool SCFA				IgGII1H4N4F1S1	IgG Glycoprofiling
		3-alpha,12-alpha, 23-Nordeoxycholic Acid	Stool Bile Acids				IgGIV1H5N4F1S1	IgG Glycoprofiling
		8(14),(5-beta)-Cholenic Acid-3-alpha, 12-alpha-diol	Stool Bile Acids				Actinobacteria	Phylum
		Isodeoxycholic Acid	Stool Bile Acids				Firmicutes	Phylum
		5-beta-Cholanic Acid-3-beta, 12-alpha-diol	Stool Bile Acids				Verrucomicrobia	Phylum
		Deoxycholic Acid	Stool Bile Acids				SV rare	Phylum
		Hyodeoxycholic acid	Stool Bile Acids				SV singleton	Phylum
		Ursodeoxycholic acid	Stool Bile Acids				Actinobacteria	Class
		Low-branching glycans	Serum glycan traits				Coriobacteriia	Class
		IgGI1H3N4	IgG Glycoprofiling				Bacilli	Class
		Firmicutes	Phylum				Verrucomicrobiae	Class
		Clostridia	Class				SV rare	Class
		Bifidobacteriales	Order				SV singleton	Class
		Clostridiales	Order				Coriobacteriales	Order
		Izimaplasmatales	Order				Lactobacillales	Order
		Bifidobacteriaceae	Family				Verrucomicrobiales	Order
		Coriobacteriales_Incertae_Sedis	Family				SV rare	Order
		Eggerthellaceae	Family				SV singleton	Order
		Christensenellaceae	Family				Coriobacteriaceae	Family
		Defluviitaleaceae	Family				Coriobacteriales_Incertae_Sedis	Family
		Eubacteriaceae	Family				Prevotellaceae	Family
		Family_XIII	Family				Enterococcaceae	Family
		Lachnospiraceae	Family				Streptococcaceae	Family
		Ruminococcaceae	Family				Christensenellaceae	Family
		Enterobacteriaceae_unclassified	Family				Peptostreptococcaceae	Family
		Bifidobacterium	Genus				Veillonellaceae	Family
		Coriobacteriales_Incertae_Sedis_unclassified	Genus				Akkermansiaceae	Family
		Christensenellaceae_R-7_group	Genus				SV_rare	Family
		Christensenellaceae_unclassified	Genus				SV_singleton	Family
		Defluviitaleaceae_UCG-011	Genus				Collinsella	Genus
		Anaerofustis	Genus				Coriobacteriales_Incertae_Sedis_unclassified	Genus
		Family_XIII_AD3011_group	Genus				Prevotella_7	Genus
		Agathobacter	Genus				Enterococcus	Genus
		Anaerostipes	Genus				Lactococcus	Genus
		Coprococcus_3	Genus				Streptococcus	Genus
		Dorea	Genus				Christensenellaceae_R-7_group	Genus
		Eisenbergiella	Genus				Agathobacter	Genus
		Lachnospiraceae_ND3007_group	Genus				Dorea	Genus
		Lachnospiraceae_unclassified	Genus				Lachnospira	Genus
		Parasporobacterium	Genus				Lachnospiraceae_unclassified	Genus
		Tyzzerella_3	Genus				Tyzzerella_4	Genus
		UC5-1-2E3	Genus				Intestinibacter	Genus
		Faecalibacterium	Genus				Ruminococcaceae_unclassified	Genus
		Intestinimonas	Genus				Ruminococcaceae_UCG-002	Genus
		Ruminiclostridium_5	Genus				Ruminococcaceae_UCG-004	Genus
		Ruminiclostridium_6	Genus				Ruminococcaceae_UCG-010	Genus
		Ruminococcaceae_UCG-004	Genus				Ruminococcus_1	Genus
		Ruminococcaceae_UCG-010	Genus				Ruminococcus_2	Genus
		Ruminococcus_2	Genus				Subdoligranulum	Genus
		Subdoligranulum	Genus				Dielma	Genus
		UBA1819	Genus				Faecalitalea	Genus
		Erysipelotrichaceae_UCG-003	Genus				Dialister	Genus
		Faecalitalea	Genus				Akkermansia	Genus
		Enterobacteriaceae_unclassified_unclassified	Genus				SV_rare	Genus
	S12	2-hydroxybutyrate (uM)	Serum SCFA				SV_singleton	Genus
		Lactate (uM)	Serum SCFA				Switched memory B cells (%)	Flow Cytometry
		BAFF/TNFSF13B	Inflammation panel				Integrin expression on DC (MFI)	Gut homing DC
		IL-8	Inflammation panel			F11	Acetate (uM)	Serum SCFA
		LIGHT/TNFSF14	Inflammation panel				Osteocalcin	Inflammation panel
		EBV IgM	Antigen-specific antibody panel				A001 IgG	Antigen-specific antibody panel
		Cholic acid	Stool Bile Acids				A027 IgG	Antigen-specific antibody panel
		Glycohyodeoxycholic Acid	Stool Bile Acids				VP1 Tox B IgG	Antigen-specific antibody panel
		Glycochenodeoxycholic Acid	Stool Bile Acids				Cand. IgG	Antigen-specific antibody panel
		Glycocholic Acid	Stool Bile Acids				Caproate (relative response)	Stool SCFA
		Tauroursocholanic Acid	Stool Bile Acids				Caproate (calc conc)	Stool SCFA
		Glycohyocholic Acid	Stool Bile Acids				Caproate (ug/g)	Stool SCFA
		Taurochenodeoxycholic Acid	Stool Bile Acids				Isolithocholic Acid	Stool Bile Acids
		Taurocholic Acid	Stool Bile Acids				Glycohyodeoxycholic Acid	Stool Bile Acids
		Glycochenodeoxycholic Acid-3-Sulfate	Stool Bile Acids				High-branching glycans	Serum glycan traits
		Taurochenodeoxycholic Acid-3-Sulfate	Stool Bile Acids				Trisialylated glycans	Serum glycan traits
		Glycocholic Acid-3-Sulfate	Stool Bile Acids				Tetrasialylated glycans	Serum glycan traits
		Glycolithocholic Acid-3-Sulfate	Stool Bile Acids				Trigalactosylated glycans	Serum glycan traits
		Taurocholic Acid-3-Sulfate	Stool Bile Acids				Tetragalactosylated glycans	Serum glycan traits
		High-branching glycans	Serum glycan traits				Antennary fucosylation	Serum glycan traits
		Trisialylated glycans	Serum glycan traits				IgGI1H3N5	IgG Glycoprofiling
		Tetrasialylated glycans	Serum glycan traits				IgGI1H4N5F1S1	IgG Glycoprofiling
		Tetragalactosylated glycans	Serum glycan traits				IgGI1H4N5	IgG Glycoprofiling
		Antennary fucosylation	Serum glycan traits				IgGI1H4N4S1	IgG Glycoprofiling
		IgGII1H5N5F1	IgG Glycoprofiling				IgGI1H5N5F1	IgG Glycoprofiling
		IgGIV1H5N4F1	IgG Glycoprofiling				IgGI1H5N5F1S1	IgG Glycoprofiling
		Proteobacteria	Phylum				IgGI1H5N5	IgG Glycoprofiling
		Gammaproteobacteria	Class				IgGI1H5N5S1	IgG Glycoprofiling
		Enterobacteriales	Order				IgGI1H5N4S1	IgG Glycoprofiling
		Lactobacillaceae	Family				IgGII1H3N5	IgG Glycoprofiling
		Enterobacteriaceae	Family				IgGII1H4N5	IgG Glycoprofiling
		Lactobacillus	Genus				IgGII1H5N5F1S1	IgG Glycoprofiling
		Ruminococcaceae_UCG-002	Genus				IgGIV1H3N5	IgG Glycoprofiling
		Klebsiella	Genus				Erysipelotrichia	Class
		Raoultella	Genus				Erysipelotrichales	Order
		Yokenella	Genus				Erysipelotrichaceae	Family
		plasmablasts (%)	Flow Cytometry				Erysipelotrichaceae_UCG-003	Genus
		IL4+ve stimulated CD4 T cells (%)	Flow Cytometry				Escherichia/Shigella	Genus
		IL4+ve stimulated CD8 T cells (%)	Flow Cytometry
		IL10 expression levels on stimulated CD8 T cells (MFI)	Flow Cytometry
