# Supplementary material for: A Multi-Factorial Observational Study on Sequential Fecal Microbiota Transplant in Patients with Medically Refractory Clostridioides difficile Infection
Source: Cells. 2021 Nov 19;10(11):3234. doi: 10.3390/cells10113234 (PMC8624539; doi:10.3390/cells10113234)
Supplement: Supplementary file 1 [file cells-10-03234-s001.zip › Supplemental Table S5.xlsx]

## Sheet: Sheet1
	A. Patient 1				B. Patient 2				C. Patient 3
	Cluster Number	Feature	Category		Cluster Number	Feature	Category		Cluster Number	Feature	Category
	P1F0	CARAAGNKLTF_TRAV17_TRAJ17	TCR_alpha		P2S0	Isobutyrate (relative response)	Serum SCFA		P3S0	CAVSEVGGQKLLF_TRAV8-6_TRAJ16	TCR_alpha
		CALSDTGRRALTF_TRAV19_TRAJ5	TCR_alpha			L027 IgG	Antigen-specific antibody panel			CAVRHTGNQFYF_TRAV8-4_TRAJ49	TCR_alpha
		CAMSDSYTGANSKLTF_TRAV12-3_TRAJ56	TCR_alpha			CMV IgG	Antigen-specific antibody panel			CAGPAGSGGGADGLTF_TRAV25_TRAJ45	TCR_alpha
		CAGRLYNFNKFYF_TRAV12-2_TRAJ21	TCR_alpha			EBV IgM	Antigen-specific antibody panel			CAVPRQAGTALIF_TRAV22_TRAJ15	TCR_alpha
		CAVTR*IKAAGNKLTF_TRAV35_TRAJ17	TCR_alpha			Low-branching glycans	Serum glycan traits			CVVSDQVTSGTYKYIF_TRAV8-2_TRAJ40	TCR_alpha
		CAVKVGGGGNKLTF_TRAV12-2_TRAJ10	TCR_alpha			IgGI1H4N4F1	IgG Glycoprofiling			CAVGRGATNKLIF_TRAV41_TRAJ32	TCR_alpha
		CAVRDIMRDYKLSF_TRAV3_TRAJ20	TCR_alpha			IgGI1H5N4F1	IgG Glycoprofiling			CAVRGIYNTDKLIF_TRAV8-1_TRAJ34	TCR_alpha
		CAADQETSGSRLTF_TRAV8-4_TRAJ58	TCR_alpha			IgGI1H5N4F1S1	IgG Glycoprofiling			CGTEDNYGQNFVF_TRAV30_TRAJ26	TCR_alpha
		CALSEARGNNRLAF_TRAV19_TRAJ7	TCR_alpha			IgGII1H3N4F1	IgG Glycoprofiling			CASSPQGGSTDTQYI_TRBV7-9_TRBJ2-3	TCR_beta
		CAASIGNFGNEKLTF_TRAV23DV6_TRAJ48	TCR_alpha			IgGII1H4N4F1	IgG Glycoprofiling			CASAFTSLAGGNSGANVLTI_TRBV12-3_TRBJ2-6	TCR_beta
		CIVRASGGYQKVTF_TRAV26-1_TRAJ13	TCR_alpha			IgGIV1H3N4F1	IgG Glycoprofiling			CASSLQAGGPYEQYI_TRBV12-3_TRBJ2-7	TCR_beta
		CALSRVDNFNKFYF_TRAV9-2_TRAJ21	TCR_alpha			IgGIV1H4N4F1	IgG Glycoprofiling			CAISEGQYNEKLFI_TRBV10-3_TRBJ1-4	TCR_beta
		CAMTRGLGGGTSYGKLTF_TRAV12-3_TRAJ52	TCR_alpha			CD8 T cells (%)	Flow Cytometry			miR-4454 (relative to first time point)	Serum MicroRNA
		CAARAQGGSEKLVF_TRAV23DV6_TRAJ57	TCR_alpha			CD69+ve CD4 T cells (%)	Flow Cytometry			miR-4454(relative to start of study)	Serum MicroRNA
		CAASESRARLMF_TRAV29DV5_TRAJ31	TCR_alpha			B cells (%)	Flow Cytometry			A001 IgA	Antigen-specific antibody panel
		CALSYGFL_GYNKLIF_TRAV9-2_TRAJ4	TCR_alpha			IL6+ve stimulated CD8 T cells (%)	Flow Cytometry			A002 IgG	Antigen-specific antibody panel
		CAGESQTGANNLFF_TRAV27_TRAJ36	TCR_alpha			TNF expression levels in stimulated CD4 T cells (MFI)	Flow Cytometry			L002 IgG	Antigen-specific antibody panel
		CATKTSYDKVIF_TRAV12-3_TRAJ50	TCR_alpha			Integrin expression levels on naïve CD8 T cells (MFI)	Flow Cytometry			L027 IgG	Antigen-specific antibody panel
		CVVNGNQFYF_TRAV12-1_TRAJ49	TCR_alpha			Integrin expression levels on Tregs (MFI)	Flow Cytometry			VP1 Tox B IgG	Antigen-specific antibody panel
		CPRSGGSYIPTF_TRAV4_TRAJ6	TCR_alpha			CCR9 expression levels on Tfh cells (MFI)	Flow Cytometry			VP1 ToxA IgG	Antigen-specific antibody panel
		CAERGNTNAGKSTF_TRAV5_TRAJ27	TCR_alpha			Integrin expression levels on regulatory B cells (MFI)	Flow Cytometry			L002 IgM	Antigen-specific antibody panel
		CAMREGMDSSYKLIF_TRAV14DV4_TRAJ12	TCR_alpha		P2S1	Acetate (uM)	Serum SCFA			EBV IgM	Antigen-specific antibody panel
		CIVRGNNNARLMF_TRAV26-1_TRAJ31	TCR_alpha			Lactate (uM)	Serum SCFA			High-branching glycans	Serum glycan traits
		CAATGGGNKLTF_TRAV12-3_TRAJ10	TCR_alpha			Let-7b (relative to first time point)	Serum MicroRNA			Trisialylated glycans	Serum glycan traits
		CALSDPPEAAGNKLTF_TRAV9-2_TRAJ17	TCR_alpha			Let-7b (relative to start of study)	Serum MicroRNA			Tetrasialylated glycans	Serum glycan traits
		CVVNSKAGYSTLTF_TRAV12-1_TRAJ11	TCR_alpha			sCD30/TNFRSF8	Inflammation panel			Trigalactosylated glycans	Serum glycan traits
		CAATPLRGNDMRF_TRAV29DV5_TRAJ43	TCR_alpha			gp130/sIL-6Rb	Inflammation panel			Tetragalactosylated glycans	Serum glycan traits
		CAVVTGGSQGNLIF_TRAV5_TRAJ42	TCR_alpha			sIL-6Ra	Inflammation panel			Antennary fucosylation	Serum glycan traits
		CAASEEGTGTASKLTF_TRAV29DV5_TRAJ44	TCR_alpha			IL-8	Inflammation panel			IgGI1H3N4F1	IgG Glycoprofiling
		CAVRPMNYGGSQGNLIF_TRAV3_TRAJ42	TCR_alpha			LIGHT/TNFSF14	Inflammation panel			IgGIV1H3N4F1	IgG Glycoprofiling
		CALSGNTGKLIF_TRAV9-2_TRAJ37	TCR_alpha			Osteopontin (OPN)	Inflammation panel			IgGIV1H4N4F1	IgG Glycoprofiling
		CAMRDDIMA_GNTGKLIF_TRAV14DV4_TRAJ37	TCR_alpha			sTNF-R2	Inflammation panel			CD4 T cells (%)	Flow Cytometry
		CAMTGTR_RRALTF_TRAV12-3_TRAJ5	TCR_alpha			L027 IgA	Antigen-specific antibody panel			CD4 Naïve (%)	Flow Cytometry
		CAAEIL_GFKTIF_TRAV1-1_TRAJ9	TCR_alpha			VP1 Tox B IgG	Antigen-specific antibody panel			CD4 naïve:memory T cell ratio	Flow Cytometry
		CALAGDSWGKLQF_TRAV6_TRAJ24	TCR_alpha			VP1 ToxA IgG	Antigen-specific antibody panel			CD8 EM T cells (%)	Flow Cytometry
		CAGPNTGNQFYF_TRAV35_TRAJ49	TCR_alpha			L027 IgM	Antigen-specific antibody panel			Tregs(%)	Flow Cytometry
		CVVTPNSGYSTLTF_TRAV12-1_TRAJ11	TCR_alpha			VP1 ToxA IgM	Antigen-specific antibody panel			CD69+ve CD4 T cells (%)	Flow Cytometry
		CAMSVGGSRLTF_TRAV12-3_TRAJ58	TCR_alpha			EBV IgA	Antigen-specific antibody panel			CD69 expression levels on CD4 T cells (MFI )	Flow Cytometry
		CGGLVA_NKLIF_TRAV10_TRAJ4	TCR_alpha			Cand. IgM	Antigen-specific antibody panel			NKG2D expression levels on T cells (MFI)	Flow Cytometry
		CATYNSG_AQKLVF_TRAV17_TRAJ54	TCR_alpha			Tet. IgM	Antigen-specific antibody panel			Senescent CD28-veCD57+ve CD8 T cells (%)	Flow Cytometry
		CAEARTALIF_TRAV5_TRAJ15	TCR_alpha			IgGI1H4N5S1	IgG Glycoprofiling			Naive B cells (%)	Flow Cytometry
		CAVLPSNSGGYQKVTF_TRAV12-2_TRAJ13	TCR_alpha			IgGI1H4N4F1S1	IgG Glycoprofiling			Dendritic DC (%)	Flow Cytometry
		CAPRGDYGQNFVF_TRAV1-2_TRAJ26	TCR_alpha			IgGI1H4N4S1	IgG Glycoprofiling			CD80 expression levels on dendritic cells (MFI)	Flow Cytometry
		CGADILTGRRALTF_TRAV34_TRAJ5	TCR_alpha			IgGI1H5N4	IgG Glycoprofiling			CD80+ve myeloid dendritic cells (%)	Flow Cytometry
		CAEYTGTASKLTF_TRAV5_TRAJ44	TCR_alpha			IgGI1H5N5F1	IgG Glycoprofiling			CD80 expression levels on myeloid dendritic cells (MFI)	Flow Cytometry
		CVVSRPVASWGKLQF_TRAV10_TRAJ24	TCR_alpha			IgGI1H5N5F1S1	IgG Glycoprofiling			CD86 expression levels on myeloid dendritic cells (MFI)	Flow Cytometry
		CAATHSGQGGKLIF_TRAV13-1_TRAJ23	TCR_alpha			IgGI1H5N5	IgG Glycoprofiling			CD86 expression levels on plasmacytoid dendritic cells (MFI)	Flow Cytometry
		CPRGMDSSYKLIF_TRAV4_TRAJ12	TCR_alpha			IgGI1H5N4S1	IgG Glycoprofiling			CD69 expression levels on NK cells (MFI)	Flow Cytometry
		CAVSEGAGGTSYGKLTF_TRAV8-6_TRAJ52	TCR_alpha			IgGII1H4N5F1S1	IgG Glycoprofiling			NKG2D expression levels on NK cells (MFI)	Flow Cytometry
		CAVIGNTGKLIF_TRAV1-2_TRAJ37	TCR_alpha			IgGII1H5N4	IgG Glycoprofiling			IL4+ve stimulated CD4 T cells (%)	Flow Cytometry
		CAENSGNTGGFKTIF_TRAV13-2_TRAJ9	TCR_alpha			IgGII1H5N5F1S1	IgG Glycoprofiling			IFN expression levels in stimulated CD8 T cell (MFI)	Flow Cytometry
		CAVRAITGGGNKLTF_TRAV1-1_TRAJ10	TCR_alpha			IgGII1H4N4F1S1	IgG Glycoprofiling			IL4 expression levels in stimulated CD8 T cell (MFI)	Flow Cytometry
		CAASRDNNDMRF_TRAV13-1_TRAJ43	TCR_alpha			IgGIV1H5N5F1	IgG Glycoprofiling			IL10+ve stimulated CD4 T cells (%)	Flow Cytometry
		CAASIGSFGNEKLTF_TRAV23DV6_TRAJ48	TCR_alpha			IgGIV1H5N5F1S1	IgG Glycoprofiling			IL10+ve stimulated CD8 T cells (%)	Flow Cytometry
		CTLQEV_DGLTF_TRAV4_TRAJ45	TCR_alpha			IgGIV1H4N4S1	IgG Glycoprofiling			IL10 expression ins timulated CD8 T cells levels (MFI)	Flow Cytometry
		CAQDSGYALNF_TRAV5_TRAJ41	TCR_alpha			IgGIV1H4N5S1	IgG Glycoprofiling			IL6+ve stimulated CD4 T cells (%)	Flow Cytometry
		CALNSDGSGNTGKLIF_TRAV9-2_TRAJ37	TCR_alpha			IgGIV1H5N4S1	IgG Glycoprofiling			Stimulated CD4 Tcell IL6 expression levels (MFI)	Flow Cytometry
		CAETYLNSGNTPLVF_TRAV5_TRAJ29	TCR_alpha			Naïve CD8 T cells (%)	Flow Cytometry			CCR9 expression levels on CD8 EM T cells (MFI)	Flow Cytometry
		CALSDRNQGGKLIF_TRAV9-2_TRAJ23	TCR_alpha			CM CD8 T cells (%)	Flow Cytometry			Integrin expression levels on CD4 T cells (MFI)	Flow Cytometry
		CAFMPYTGNQFYF_TRAV38-1_TRAJ49	TCR_alpha			Naïve:memory CD8 T cell ratio	Flow Cytometry			Integrin+ve EMRA CD8 T cells (%)	Flow Cytometry
		CALAYN*_SWGKLQF_TRAV9-2_TRAJ24	TCR_alpha			Senescent marker CD57 expression levels on CD8 T cells (MFI)	Flow Cytometry			Integrin+ve Tregs (%)	Flow Cytometry
		CAYRTYGGSGTYKYIF_TRAV38-2DV8_TRAJ40	TCR_alpha			Unswitched Memory B cells (%)	Flow Cytometry			Integrin expression levels on regulatory B cells (MFI)	Flow Cytometry
		CASSYATPDGELFI_TRBV6-2_TRBJ2-2	TCR_beta			Plasmacytoid DC (%)	Flow Cytometry			Integrin expression levels on plasmablasts (MFI)	Flow Cytometry
		CASSFDRGSYEQYI_TRBV27_TRBJ2-7	TCR_beta			CD80+ve plasmacytoid DCs (%)	Flow Cytometry			Integrin expression levels on DC (MFI)	Flow Cytometry
		CASSHWDRPGETQYI_TRBV18_TRBJ2-5	TCR_beta			CD86+ve plasmacytoid DCs (%)	Flow Cytometry		P3S1	CASSLGGTALPEAFF_TRBV11-3_TRBJ1-1	TCR_beta
		CASSHWDRPGETQYF_TRBV18_TRBJ2-5	TCR_beta			NK cells (%)	Flow Cytometry			sCD163	Inflammation panel
		CASSGGLPGESNQPQHI_TRBV5-1_TRBJ1-5	TCR_beta			IL4+ve stimulated CD4 T cells (%)	Flow Cytometry			Chitinase 3-like 1	Inflammation panel
		CASSIGGWGYEQYI_TRBV19_TRBJ2-7	TCR_beta			IL4 expression levels in stimulated CD4 T cells (MFI)	Flow Cytometry			gp130/sIL-6Rb	Inflammation panel
		CASSLEFMGSTNEKLFI_TRBV7-2_TRBJ1-4	TCR_beta			IL4+ve stimulatedCD8 T cells (%)	Flow Cytometry			IFN-b	Inflammation panel
		CASSPRDWNTPDTQYI_TRBV9_TRBJ2-3	TCR_beta			IL10 expression levels in stimulated CD4 T cells (MFI)	Flow Cytometry			IL-12 (p40)	Inflammation panel
		CASSLHGGGASTDTQYI_TRBV6-5_TRBJ2-3	TCR_beta			IL10 expression levels in stimulated CD8 T cells (MFI)	Flow Cytometry			IL-20	Inflammation panel
		CSVEPGQGRAETQYF_TRBV29-1_TRBJ2-5	TCR_beta			Gut Homing CCR9+ve T cells (%)	Flow Cytometry			IL-26	Inflammation panel
		CASREDVGYNSPLHI_TRBV6-1_TRBJ1-6	TCR_beta			Gut Homing CCR9+ve CD4 T cells (%)	Flow Cytometry			IL-27 (p28)	Inflammation panel
		CASSTGGVRDTQYI_TRBV5-1_TRBJ2-3	TCR_beta			CCR9 expression levels on CD4 T cells (MFI)	Flow Cytometry			IL-32	Inflammation panel
		CASSWGDRGNEKLFI_TRBV5-4_TRBJ1-4	TCR_beta			Gut Homing CCR9+ve CD8 T cells (%)	Flow Cytometry			IL-34	Inflammation panel
		CASSIRRGNTEAFI_TRBV19_TRBJ1-1	TCR_beta			Gut Homing CCR9+ve CM CD4 T cells (%)	Flow Cytometry			MMP-2	Inflammation panel
		CASTDGTGARHTDTQYI_TRBV10-2_TRBJ2-3	TCR_beta			Gut Homing CCR9+ve EM CD4 T cells (%)	Flow Cytometry			MMP-3	Inflammation panel
		CASSLARLGALETQYF_TRBV7-2_TRBJ2-5	TCR_beta			Gut Homing CCR9+ve EMRA CD4 T cells (%)	Flow Cytometry			Osteocalcin	Inflammation panel
		CASSLGGSNQPQHI_TRBV5-4_TRBJ1-5	TCR_beta			CCR9 expression levels on CD4 EMRA T cells (MFI)	Flow Cytometry			TSLP	Inflammation panel
		CASSIGGAGNYGYTI_TRBV19_TRBJ1-2	TCR_beta			Gut Homing CCR9+ve CM CD8 T cells (%)	Flow Cytometry			TWEAK/TNFSF12	Inflammation panel
		CASSPQRNTEAFI_TRBV4-3_TRBJ1-1	TCR_beta			Integrin+ve CD4 T cells (%)	Flow Cytometry			A001 IgG	Antigen-specific antibody panel
		CASSQEGGWDQPQHI_TRBV4-3_TRBJ1-5	TCR_beta			Integrin+ve naïve CD4 T cells (%)	Flow Cytometry			VP1 ToxA IgM	Antigen-specific antibody panel
		CASSQWRQSPRSEQYI_TRBV6-2_TRBJ2-7	TCR_beta			Integrin+ve CM CD4 T cells (%)	Flow Cytometry			CMV IgA	Antigen-specific antibody panel
		CASSQDPPSGGYNEQFI_TRBV4-3_TRBJ2-1	TCR_beta			Integrin+ve EM CD4 T cells (%)	Flow Cytometry			EBV IgG	Antigen-specific antibody panel
		CASRIGTGPYEQYI_TRBV12-3_TRBJ2-7	TCR_beta			Integrin+ve EMRA CD4 T cells (%)	Flow Cytometry			Cand. IgM	Antigen-specific antibody panel
		CASSGGRLAGAYEQYI_TRBV7-8_TRBJ2-7	TCR_beta			Gut Homing CCR9+ve B cells (%)	Flow Cytometry			CMV IgM	Antigen-specific antibody panel
		CASSHWAVQETQYF_TRBV6-2_TRBJ2-5	TCR_beta			Gut Homing CCR9+ve naive B cells (%)	Flow Cytometry			Acetate (relative response)	Stool SCFA
		CASSFDRGSYEQYF_TRBV27_TRBJ2-7	TCR_beta			Integrin expression levels on B cells (MFI)	Flow Cytometry			Caproate (relative response)	Stool SCFA
		CASSSGTGAYNEQFF_TRBV7-9_TRBJ2-1	TCR_beta			Integrin expression levels on memory B cells ( MFI)	Flow Cytometry			Caproate (calc conc)	Stool SCFA
		CASSQAGA_VPNSPLHI_TRBV14_TRBJ1-6	TCR_beta			Integrin expression levels on naive B cells (MFI)	Flow Cytometry			Caproate (ug/g)	Stool SCFA
		CASSLHDFKGAGSPLHI_TRBV7-9_TRBJ1-6	TCR_beta			CCR9 expression levels on DC (MFI)	Flow Cytometry			Cholic Acid-3-Sulfate	Stool Bile Acids
		CSVEGDRGRSETQYI_TRBV29-1_TRBJ2-5	TCR_beta		P2S2	miR-16(relative to first time point)	Serum MicroRNA			Deoxycholic Acid-3-Sulfate	Stool Bile Acids
		CASSVGGGANIQYF_TRBV9_TRBJ2-4	TCR_beta			miR-16(relative to start of study)	Serum MicroRNA			Digalactosylated glycans	Serum glycan traits
		CASSYVDRVRTQYF_TRBV6-5_TRBJ2-5	TCR_beta			miR-22-3p (relative to first time point)	Serum MicroRNA			IgGI1H4N5S1	IgG Glycoprofiling
		CASSFLRDRGDGEQFI_TRBV7-8_TRBJ2-1	TCR_beta			miR-22-3p (relative to start of study)	Serum MicroRNA			IgGI1H4N4	IgG Glycoprofiling
		CASSGGRLAGAYEQYF_TRBV7-8_TRBJ2-7	TCR_beta			miR-23a-3p (relative to first time point)	Serum MicroRNA			IgGI1H4N4F1S1	IgG Glycoprofiling
		CASSLSQRGAFI_TRBV7-9_TRBJ1-1	TCR_beta			miR-23a-3p (relative to start of study)	Serum MicroRNA			IgGI1H4N5F1S1	IgG Glycoprofiling
		CASSFPGTNTDTQYI_TRBV5-4_TRBJ2-3	TCR_beta			miR-4454 (relative to first time point)	Serum MicroRNA			IgGI1H5N4	IgG Glycoprofiling
		CASSYSDRGLRGYTF_TRBV6-5_TRBJ1-2	TCR_beta			miR-4454(relative to start of study)	Serum MicroRNA			IgGII1H5N4S1	IgG Glycoprofiling
		CSASTTAGAPNEQFI_TRBV20-1_TRBJ2-1	TCR_beta			miR-451a (relative to first time point)	Serum MicroRNA			IgGIV1H4N5F1S1	IgG Glycoprofiling
		CASSYGRLNTEAFI_TRBV6-5_TRBJ1-1	TCR_beta			miR-451a (relative to start of study)	Serum MicroRNA			IgGIV1H5N5F1	IgG Glycoprofiling
		CASSDSGGGSYEQYF_TRBV5-5_TRBJ2-7	TCR_beta			Chitinase 3-like 1	Inflammation panel			IgGIV1H3N4	IgG Glycoprofiling
		CASSLIGEARNTEAFF_TRBV12-3_TRBJ1-1	TCR_beta			IL-12 (p70)	Inflammation panel			T cells (%)	Flow Cytometry
		CASSSPHQASNEQFI_TRBV5-1_TRBJ2-1	TCR_beta			IL-22	Inflammation panel			CD8 T cells (%)	Flow Cytometry
		CASSVEGGQETQYF_TRBV9_TRBJ2-5	TCR_beta			Osteocalcin	Inflammation panel			CD57 expression levels on T cells (MFI)	Flow Cytometry
		CASSLERGLNQPQHI_TRBV7-2_TRBJ1-5	TCR_beta			IgG3	Isotype panel			CD28 expression levels on CD8 T cells (MFI)	Flow Cytometry
		CASSPQRNTEAFF_TRBV4-3_TRBJ1-1	TCR_beta			IgG1	Isotype panel			CD86+ve plasmacytoid dendritic cells (%)	Flow Cytometry
		CSVEGDRGRSETQYF_TRBV29-1_TRBJ2-5	TCR_beta			IgG4	Isotype panel			Gut Homing CCR9+ve naïve CD4 T cells (%)	Flow Cytometry
		CASSSDSFPDTQYI_TRBV12-3_TRBJ2-3	TCR_beta			L002 IgA	Antigen-specific antibody panel			Integrin expression levels on Tregs (MFI)	Flow Cytometry
		CASSPADEAFI_TRBV25-1_TRBJ1-1	TCR_beta			A001 IgG	Antigen-specific antibody panel			CCR9 expression levels on memory B cells (MFI)	Flow Cytometry
		CAWSGRDSMTDTQYI_TRBV30_TRBJ2-3	TCR_beta			A002 IgG	Antigen-specific antibody panel			CCR9 expression levels on naive B cells (MFI)	Flow Cytometry
		CASSVDGQGRETQYI_TRBV9_TRBJ2-5	TCR_beta			L002 IgG	Antigen-specific antibody panel			Phylum Actinobacteria	Microbiome
		CASSQSPGGTQYI_TRBV14_TRBJ2-3	TCR_beta			VP1 Tox B IgM	Antigen-specific antibody panel			Order Betaproteobacteriales	Microbiome
		CASSIGGWGYEQYF_TRBV19_TRBJ2-7	TCR_beta			2-methylbutyrate (relative response)	Stool SCFA			Family Tannerellaceae	Microbiome
		CASSPADEAFF_TRBV25-1_TRBJ1-1	TCR_beta			2-methylbutyrate (calc conc)	Stool SCFA			Family Burkholderiaceae	Microbiome
		CSVRMNTEAFI_TRBV29-1_TRBJ1-1	TCR_beta			2-methylbutyrate (ug/g)	Stool SCFA			Genus Parabacteroides	Microbiome
		CASSPHRNTEAFI_TRBV4-3_TRBJ1-1	TCR_beta			Acetate (relative response)	Stool SCFA			Genus Agathobacter	Microbiome
		CSVEPGQGRAETQYI_TRBV29-1_TRBJ2-5	TCR_beta			Acetate (calc conc)	Stool SCFA			Genus Anaerostipes	Microbiome
		CASSIGGAGNYGYTF_TRBV19_TRBJ1-2	TCR_beta			Acetate (ug/g)	Stool SCFA			Genus Dorea	Microbiome
		CATSWFGGETQYF_TRBV15_TRBJ2-5	TCR_beta			Butyrate (relative response)	Stool SCFA			Genus Butyricicoccus	Microbiome
		CASREDVGYNSPLHF_TRBV6-1_TRBJ1-6	TCR_beta			Butyrate (calc conc)	Stool SCFA			Genus Ruminiclostridium_5	Microbiome
		CASGFTDTQYI_TRBV27_TRBJ2-3	TCR_beta			Butyrate (ug/g)	Stool SCFA			Genus Parasutterella	Microbiome
		CASSPHRNTEAFF_TRBV4-3_TRBJ1-1	TCR_beta			Caproate (relative response)	Stool SCFA		P3S2	CATSRRENTEAFI_TRBV15_TRBJ1-1	TCR_beta
		CASTDGTGARHTDTQYF_TRBV10-2_TRBJ2-3	TCR_beta			Caproate (calc conc)	Stool SCFA			CASSLFNTGELFI_TRBV7-2_TRBJ2-2	TCR_beta
		CASSQDPPSGGYNEQFF_TRBV4-3_TRBJ2-1	TCR_beta			Caproate (ug/g)	Stool SCFA			2-hydroxybutyrate (relative response)	Serum SCFA
		CATSDRQPEGFNEQFI_TRBV24-1_TRBJ2-1	TCR_beta			Isobutyrate (relative response)	Stool SCFA			2-hydroxybutyrate (uM)	Serum SCFA
		CASSSPHQASNEQFF_TRBV5-1_TRBJ2-1	TCR_beta			Isobutyrate (calc conc)	Stool SCFA			2-methylbutyrate (relative response)	Serum SCFA
		CASSYATPDGELFF_TRBV6-2_TRBJ2-2	TCR_beta			Isobutyrate (ug/g)	Stool SCFA			2-methylbutyrate (uM)	Serum SCFA
		CASSPRDWNTPDTQYF_TRBV9_TRBJ2-3	TCR_beta			Isovalerate (relative response)	Stool SCFA			Acetate (relative response)	Serum SCFA
		CASSLEFMGSTNEKLFF_TRBV7-2_TRBJ1-4	TCR_beta			Isovalerate (calc conc)	Stool SCFA			Acetate (uM)	Serum SCFA
		CSVRMNTEAFF_TRBV29-1_TRBJ1-1	TCR_beta			Isovalerate (ug/g)	Stool SCFA			Butyrate (relative response)	Serum SCFA
		CD4:CD8 ratio	Flow Cytometry			Propionate (relative response)	Stool SCFA			Butyrate (uM)	Serum SCFA
	P1F1	CAGPIGSGGSNYKLTF_TRAV25_TRAJ53	TCR_alpha			Propionate (calc conc)	Stool SCFA			Caproate (relative response)	Serum SCFA
		CAALDGQKLLF_TRAV1-2_TRAJ16	TCR_alpha			Propionate (ug/g)	Stool SCFA			Caproate (uM)	Serum SCFA
		CAGENSGNTPLVF_TRAV35_TRAJ29	TCR_alpha			Valerate (relative response)	Stool SCFA			Isobutyrate (relative response)	Serum SCFA
		CASSYQGSSPLHI_TRBV6-5_TRBJ1-6	TCR_beta			Valerate (calc conc)	Stool SCFA			Isobutyrate (uM)	Serum SCFA
		CASSSGTGAYNEQFI_TRBV7-9_TRBJ2-1	TCR_beta			Valerate (ug/g)	Stool SCFA			Isovalerate (relative response)	Serum SCFA
		CASSPLGSMDFSGNTIYI_TRBV27_TRBJ1-3	TCR_beta			Lithocholic acid	Stool Bile Acids			Isovalerate (uM)	Serum SCFA
		Lactate (relative response)	Serum SCFA			Isolithocholic Acid	Stool Bile Acids			Lactate (relative response)	Serum SCFA
		Lactate (uM)	Serum SCFA			9(11), (5-beta)-Cholenic Acid-3-alpha-ol-12-one	Stool Bile Acids			Lactate (uM)	Serum SCFA
		Chitinase 3-like 1	Inflammation panel			8(14),(5-beta)-Cholenic Acid-3-alpha, 12-alpha-diol	Stool Bile Acids			Propionate (relative response)	Serum SCFA
		IFN-a2	Inflammation panel			5-beta-Cholenic Acid-7-alpha-ol-3-one	Stool Bile Acids			Propionate (uM)	Serum SCFA
		IFN-gamma	Inflammation panel			3-alpha-Hydroxy-7 Ketolithocholic Acid	Stool Bile Acids			Valerate (relative response)	Serum SCFA
		IL-2	Inflammation panel			3-alpha-Hydroxy-12 Ketolithocholic Acid	Stool Bile Acids			IgG3	Isotype panel
		IL-10	Inflammation panel			Murocholic Acid	Stool Bile Acids			A002 IgA	Antigen-specific antibody panel
		IL-11	Inflammation panel			Isodeoxycholic Acid	Stool Bile Acids			L027 IgM	Antigen-specific antibody panel
		IL-12 (p40)	Inflammation panel			5-beta-Cholanic Acid-3-beta, 12-alpha-diol	Stool Bile Acids			CMV IgG	Antigen-specific antibody panel
		IL-12 (p70)	Inflammation panel			Deoxycholic Acid	Stool Bile Acids			Acetate (calc conc)	Stool SCFA
		IL-20	Inflammation panel			Hyodeoxycholic acid	Stool Bile Acids			Acetate (ug/g)	Stool SCFA
		IL-22	Inflammation panel			Ursodeoxycholic acid	Stool Bile Acids			Propionate (relative response)	Stool SCFA
		IL-26	Inflammation panel			Hyocholic acid (gamma muricholic acid)	Stool Bile Acids			Propionate (calc conc)	Stool SCFA
		IL-27 (p28)	Inflammation panel			Glycolithocholic Acid	Stool Bile Acids			Propionate (ug/g)	Stool SCFA
		IL-28A/IFN-lamda2	Inflammation panel			Neutral (not sialylated) glycans	Serum glycan traits			Glycodeoxycholic acid	Stool Bile Acids
		IL-29/IFN-lamda1	Inflammation panel			Agalactosylated glycans	Serum glycan traits			IgGI1H3N5	IgG Glycoprofiling
		IL-32	Inflammation panel			Monogalactosylated glycans	Serum glycan traits			IgGI1H4N4S1	IgG Glycoprofiling
		IL-34	Inflammation panel			Oligomannose glycans	Serum glycan traits			IgGI1H5N5S1	IgG Glycoprofiling
		IL-35	Inflammation panel			Core fucosylation	Serum glycan traits			IgGI1H5N4S1	IgG Glycoprofiling
		MMP-1	Inflammation panel			IgGI1H3N4	IgG Glycoprofiling			IgGII1H5N4	IgG Glycoprofiling
		Osteopontin (OPN)	Inflammation panel			IgGI1H3N4F1	IgG Glycoprofiling			IgGII1H5N4F1S1	IgG Glycoprofiling
		sTNF-R1	Inflammation panel			IgGIV1H4N4	IgG Glycoprofiling			IgGIV1H5N4F1S1	IgG Glycoprofiling
		TSLP	Inflammation panel			IgGIV1H5N4	IgG Glycoprofiling			EM CD4 T cells (%)	Flow Cytometry
		TWEAK/TNFSF12	Inflammation panel			EM CD4 T cells (%)	Flow Cytometry			EMRA CD8 T cells (%)	Flow Cytometry
		VP1 ToxA IgA	Antigen-specific antibody panel			Tregs(%)	Flow Cytometry			Senescent CD57+ve CD8 T cells (%)	Flow Cytometry
		L001 IgG	Antigen-specific antibody panel			CD86 expression levels on plasmacytoid dendritic cells (MFI)	Flow Cytometry			NKG2D expression levels on CD8 T cells (MFI )	Flow Cytometry
		L002 IgG	Antigen-specific antibody panel			IL10+ve stimulated CD8 T cells (%)	Flow Cytometry			plasmablasts (%)	Flow Cytometry
		VP1 ToxA IgG	Antigen-specific antibody panel			CCR9 expression levels on EM CD8 T cells (MFI)	Flow Cytometry			Myeloid Dendritic Cells (%)	Flow Cytometry
		L001 IgM	Antigen-specific antibody panel			Integrin+ve Tregs (%)	Flow Cytometry			Plasmacytoid Dendritic Cells (%)	Flow Cytometry
		L027 IgM	Antigen-specific antibody panel			CCR9 expression levels on B cells (MFI)	Flow Cytometry			NK cells (%)	Flow Cytometry
		VP1 ToxA IgM	Antigen-specific antibody panel			CCR9 expression levels on memory B cells (MFI)	Flow Cytometry			CD56dim NK cells (%)	Flow Cytometry
		Cand. IgA	Antigen-specific antibody panel			CCR9 expression levels on naive B cells (MFI)	Flow Cytometry			TNF expression levels ins timulated CD4 T cells (MFI)	Flow Cytometry
		CMV IgA	Antigen-specific antibody panel			Phylum Cyanobacteria	Microbiome			TNF+ve simulated CD8 T cells (%)	Flow Cytometry
		Tet. IgA	Antigen-specific antibody panel			Class Actinobacteria	Microbiome			Toxin A+ve CM CD4 T cells (%)	Flow Cytometry
		EBV IgG	Antigen-specific antibody panel			Class Melainabacteria	Microbiome			Occludin (ng/ml)	ELISA
		3 Dehydrocholic Acid	Stool Bile Acids			Class Clostridia	Microbiome			Gut Homing CCR9+ve EM CD4 T cells (%)	Flow Cytometry
		beta Muricholic Acid	Stool Bile Acids			Class Erysipelotrichia	Microbiome			Gut Homing CCR9+ve EMRA CD4 T cells (%)	Flow Cytometry
		Hyocholic acid (gamma muricholic acid)	Stool Bile Acids			Class Negativicutes	Microbiome			Gut Homing CCR9+ve EM CD8 T cells (%)	Flow Cytometry
		alpha Muricholic Acid	Stool Bile Acids			Order Bifidobacteriales	Microbiome			Integrin expression levels on EM CD4 T cells (MFI)	Flow Cytometry
		Monosialylated glycans	Serum glycan traits			Order Gastranaerophilales	Microbiome			CCR9 expression levels on regulatory T cells (MFI)	Flow Cytometry
		Digalactosylated glycans	Serum glycan traits			Order Clostridiales	Microbiome			Gut homing CCR9+ve DC (%)	Flow Cytometry
		IgGI1H4N4	IgG Glycoprofiling			Order Erysipelotrichales	Microbiome		P3S3	CASTRSSGTVSEQFF_TRBV6-6_TRBJ2-1	TCR_beta
		IgGI1H5N4F1	IgG Glycoprofiling			Order Selenomonadales	Microbiome			Cand. IgG	Antigen-specific antibody panel
		IgGIV1H5N5	IgG Glycoprofiling			Order Izimaplasmatales	Microbiome			5-Cholenic Acid-3-beta-ol	Stool Bile Acids
		T cells (%)	Flow Cytometry			Family Bifidobacteriaceae	Microbiome			5-beta-Cholenic Acid-7-alpha-ol-3-one	Stool Bile Acids
		CD4 T cells (%)	Flow Cytometry			Family Coriobacteriales_Incertae_Sedis	Microbiome			3-alpha-Hydroxy-7 Ketolithocholic Acid	Stool Bile Acids
		CM CD4 T cells (%)	Flow Cytometry			Family Eggerthellaceae	Microbiome			Murocholic Acid	Stool Bile Acids
		CD28 expression levels on T cells (MFI )	Flow Cytometry			Family Christensenellaceae	Microbiome			Chenodeoxycholic Acid	Stool Bile Acids
		Senescent CD57 expression levels on T cells (MFI)	Flow Cytometry			Family Eubacteriaceae	Microbiome			3,7,12 Dehydrocholic acid	Stool Bile Acids
		Senescent CD57 expression levels on CD4 T cells ( MFI )	Flow Cytometry			Family Family_XIII	Microbiome			3-alpha-Hydroxy-7,12-DiketoCholanic Acid	Stool Bile Acids
		CD28 expression levels on CD8 T cells(MFI )	Flow Cytometry			Family Lachnospiraceae	Microbiome			3 Dehydrocholic Acid	Stool Bile Acids
		Senescent CD57 expression levels on CD8 T cells ( MFI )	Flow Cytometry			Family Ruminococcaceae	Microbiome			12 Dehydrocholic Acid	Stool Bile Acids
		B cell (%)	Flow Cytometry			Family Erysipelotrichaceae	Microbiome			beta Muricholic Acid	Stool Bile Acids
		Unswitched Memory B cells (%)	Flow Cytometry			Family Veillonellaceae	Microbiome			Cholic acid	Stool Bile Acids
		Bregs (%)	Flow Cytometry			Genus Bifidobacterium	Microbiome			Hyocholic acid (gamma muricholic acid)	Stool Bile Acids
		IFN+ve stimulated CD4 T cells (%)	Flow Cytometry			Genus Adlercreutzia	Microbiome			alpha Muricholic Acid	Stool Bile Acids
		IFN expression levels in stimulated CD4 T cells (MFI)	Flow Cytometry			Genus Christensenellaceae_R-7_group	Microbiome			Glycohyodeoxycholic Acid	Stool Bile Acids
		IL4+ve stimulated CD4 T cells (%)	Flow Cytometry			Genus Anaerofustis	Microbiome			IgGI1H3N5F1	IgG Glycoprofiling
		IFN+ve stimulated CD8 T cell (%)	Flow Cytometry			Genus Family_XIII_AD3011_group	Microbiome			IgGI1H4N4F1	IgG Glycoprofiling
		IFN expression levels in stimulated CD8 T cells (MFI)	Flow Cytometry			Genus Anaerostipes	Microbiome			IgGII1H3N4F1	IgG Glycoprofiling
		IL4 expression levels in stimulated CD8 T cells (MFI)	Flow Cytometry			Genus Dorea	Microbiome			IgGII1H3N5F1	IgG Glycoprofiling
		IL10+ve stimulated CD4 T cells (%)	Flow Cytometry			Genus Ruminiclostridium_5	Microbiome			IgGII1H4N4F1	IgG Glycoprofiling
		IL10+ve stimulated CD8 T cells (%)	Flow Cytometry			Genus Ruminococcaceae_UCG-004	Microbiome			IgGII1H4N5F1	IgG Glycoprofiling
		IL17+ve stimulated CD4 T cells (%)	Flow Cytometry			Genus Ruminococcaceae_UCG-010	Microbiome			CD4:CD8 T cell ratio	Flow Cytometry
		IL17+ve stimulated CD8 T cells (%)	Flow Cytometry			Genus Ruminococcus_2	Microbiome			CD28-ve T cells (%)	Flow Cytometry
		WBC	Blood			Genus Subdoligranulum	Microbiome			CD57+ve T cells (%)	Flow Cytometry
		Phylum Proteobacteria	Microbiome			Genus UBA1819	Microbiome			NKG2D+ve T cells (%)	Flow Cytometry
		Class Gammaproteobacteria	Microbiome			Genus Coprobacillus	Microbiome			Senescent CD28-ve CD4 T cells(%)	Flow Cytometry
		Order Enterobacteriales	Microbiome			Genus Erysipelatoclostridium	Microbiome			CD28 expression levels on CD4 T cells (MFI)	Flow Cytometry
		Family Lactobacillaceae	Microbiome			Genus Erysipelotrichaceae_UCG-003	Microbiome			Senescent CD57+ve CD4 T cells(%)	Flow Cytometry
		Family Enterobacteriaceae	Microbiome			Genus Faecalitalea	Microbiome			Senescent NKG2D+ve CD4 T cells (%)	Flow Cytometry
		Genus Lactobacillus	Microbiome			Genus Dialister	Microbiome			Senescent s CD28-veCD57+ve CD4 T cells(%)	Flow Cytometry
	P1F2	CACPYSGTYKYIF_TRAV38-2DV8_TRAJ40	TCR_alpha		P2S3	CIPGSNYQLIW_TRAV26-2_TRAJ33	TCR_alpha			Senescent CD28-ve CD8 T cells %	Flow Cytometry
		CALRRDDKIIF_TRAV9-2_TRAJ30	TCR_alpha			CVVNAGRRALTF_TRAV12-1_TRAJ5	TCR_alpha			Senescent NKG2D+ve CD8 T cells (%)	Flow Cytometry
		Let-7b (relative to first time point)	Serum MicroRNA			CLVGHSGGGADGLTF_TRAV4_TRAJ45	TCR_alpha			CD69+ve NK cells (%)	Flow Cytometry
		Let-7b (relative to start of study)	Serum MicroRNA			CAVPPSGNMLTF_TRAV17_TRAJ39	TCR_alpha			NKG2D+ve NK cells (%)	Flow Cytometry
		miR-23a-3p (relative to first time point)	Serum MicroRNA			CAVDNDYQLIW_TRAV39_TRAJ33	TCR_alpha			IFN expression levels in stimulated CD4 T cells (MFI)	Flow Cytometry
		miR-23a-3p (relative to start of study)	Serum MicroRNA			CATDRDTGNQFYF_TRAV17_TRAJ49	TCR_alpha			l IFN expression levels in stimulated CD8 T cells(MFI)	Flow Cytometry
		Osteocalcin	Inflammation panel			CAVYYNAGNMLTF_TRAV2_TRAJ39	TCR_alpha			IL10 expression levels in stimulated CD4 T cells (MFI)	Flow Cytometry
		IgG4	Isotype panel			CAEKGPSSQKLLF_TRAV13-2_TRAJ16	TCR_alpha			IL6 expression levels in stimulated CD8 T cells (MFI)	Flow Cytometry
		A002 IgA	Antigen-specific antibody panel			CLVGDRGSNYQLIW_TRAV4_TRAJ33	TCR_alpha			TNF+ve stimulated CD4 T cells (%)	Flow Cytometry
		A002 IgG	Antigen-specific antibody panel			CIVRPPDGQKLLF_TRAV26-1_TRAJ16	TCR_alpha			Integrin+ve CM CD4 T cells (%)	Flow Cytometry
		A027 IgG	Antigen-specific antibody panel			CVVTLMDSSYKLIF_TRAV12-1_TRAJ12	TCR_alpha			CCR9+ve regulatory T cells (%)	Flow Cytometry
		L027 IgG	Antigen-specific antibody panel			CAAPSEGAGSYQLTF_TRAV13-1_TRAJ28	TCR_alpha			Phylum Fusobacteria	Microbiome
		VP1 Tox B IgG	Antigen-specific antibody panel			CAASKTGGSYIPTF_TRAV23DV6_TRAJ6	TCR_alpha			Class Erysipelotrichia	Microbiome
		Cand. IgG	Antigen-specific antibody panel			CATVYTGGFKTIF_TRAV17_TRAJ9	TCR_alpha			Class Negativicutes	Microbiome
		Isolithocholic Acid	Stool Bile Acids			CVVNRGGGGGYQKVTF_TRAV12-1_TRAJ13	TCR_alpha			Class Fusobacteriia	Microbiome
		Agalactosylated glycans	Serum glycan traits			CAARHTLG_GSYQLTF_TRAV13-1_TRAJ28	TCR_alpha			Order Erysipelotrichales	Microbiome
		IgGI1H3N5F1	IgG Glycoprofiling			CATDDRSTGGFKTIF_TRAV17_TRAJ9	TCR_alpha			Order Selenomonadales	Microbiome
		IgGI1H4N5F1	IgG Glycoprofiling			CAVEDRRTGGFKTIF_TRAV2_TRAJ9	TCR_alpha			Order Fusobacteriales	Microbiome
		IgGI1H5N5F1	IgG Glycoprofiling			CAYRSGRYQAGTALIF_TRAV38-2DV8_TRAJ15	TCR_alpha			Family Bacteroidaceae	Microbiome
		IgGII1H3N5F1	IgG Glycoprofiling			CAATPAGGTSYGKLTF_TRAV13-1_TRAJ52	TCR_alpha			Family Barnesiellaceae	Microbiome
		IgGIV1H3N5F1	IgG Glycoprofiling			CAPLEYGNKLVF_TRAV17_TRAJ47	TCR_alpha			Family Marinifilaceae	Microbiome
		IgGIV1H4N4F1	IgG Glycoprofiling			CAVTVYNQGGKLIF_TRAV8-6_TRAJ23	TCR_alpha			Family Rikenellaceae	Microbiome
		IgGIV1H4N5F1	IgG Glycoprofiling			CAVATGFQKLVF_TRAV20_TRAJ8	TCR_alpha			Family Erysipelotrichaceae	Microbiome
		IgGIV1H5N4S1	IgG Glycoprofiling			CAVGPSWDGGYNKLIF_TRAV8-3_TRAJ4	TCR_alpha			Family Veillonellaceae	Microbiome
		EMRA CD4 T cells (%)	Flow Cytometry			CATDGIES_AGNKLTF_TRAV17_TRAJ17	TCR_alpha			Family Fusobacteriaceae	Microbiome
		CD28-ve T cells (%)	Flow Cytometry			CAASKSGGSEKLVF_TRAV23DV6_TRAJ57	TCR_alpha			Genus Bacteroides	Microbiome
		NKG2D expression levels on T cells (MFI )	Flow Cytometry			CAYRSQGSGTYKYIF_TRAV38-2DV8_TRAJ40	TCR_alpha			Genus Coprobacter	Microbiome
		Senescent CD28-ve CD4 T cells(%)	Flow Cytometry			CATVDTGGFKTIF_TRAV17_TRAJ9	TCR_alpha			Genus Odoribacter	Microbiome
		Senescent CD57+ve CD4 T cells(%)	Flow Cytometry			CAVGGAGNMLTF_TRAV2_TRAJ39	TCR_alpha			Genus Alistipes	Microbiome
		Senescent NKG2D expression levels on CD4 T cells ( MFI)	Flow Cytometry			CAFGGSNYKLTF_TRAV20_TRAJ53	TCR_alpha			Genus Coprococcus_1	Microbiome
		Senescent CD28-veCD57+ve on CD4 T cells (%)	Flow Cytometry			CVVNGRK_QGNLIF_TRAV12-1_TRAJ42	TCR_alpha			Genus Lachnospiraceae_FCS020_group	Microbiome
		Senescent NKG2D expression levels on CD8 T cells ( MFI )	Flow Cytometry			CAPNSGNTPLVF_TRAV17_TRAJ29	TCR_alpha			Genus Dielma	Microbiome
		Switched memory B cells (%)	Flow Cytometry			CLSSNTGKLIF_TRAV12-1_TRAJ37	TCR_alpha			Genus Erysipelatoclostridium	Microbiome
		IL17 expression levels in stimulated CD4 T cells (MFI)	Flow Cytometry			CIEGSNYQLIW_TRAV26-2_TRAJ33	TCR_alpha			Genus Erysipelotrichaceae_UCG-003	Microbiome
		IL17 expression levels in stimulated CD8 T cells (MFI)	Flow Cytometry			CAYRGTSGTYKYIF_TRAV38-2DV8_TRAJ40	TCR_alpha			Genus Holdemania	Microbiome
		CCR9 expression levels on DC (MFI)	Flow Cytometry			CAPRMDSSYKLIF_TRAV21_TRAJ12	TCR_alpha			Genus Solobacterium	Microbiome
		Phylum Bacteroidetes	Microbiome			CAMREWDSARQLTF_TRAV14DV4_TRAJ22	TCR_alpha			Genus Dialister	Microbiome
		Class Bacteroidia	Microbiome			CAYRSAGLLTF_TRAV38-2DV8_TRAJ39	TCR_alpha			Genus Fusobacterium	Microbiome
		Order Bacteroidales	Microbiome			CALSEAFENQGGKLIF_TRAV19_TRAJ23	TCR_alpha			Genus Pseudocitrobacter	Microbiome
		Family Bacteroidaceae	Microbiome			CAVSDNYGQNFVF_TRAV13-2_TRAJ26	TCR_alpha		P3S4	CASSYSARGISYEQYI_TRBV6-5_TRBJ2-7	TCR_beta
		Family Tannerellaceae	Microbiome			CAENGQKLLF_TRAV5_TRAJ16	TCR_alpha			CASSLGTLDRGNEQYI_TRBV7-9_TRBJ2-7	TCR_beta
		Genus Bacteroides	Microbiome			CAENIGMDSSYKLIF_TRAV13-2_TRAJ12	TCR_alpha			2-hydroxybutyrate (relative response)	Stool SCFA
		Genus Parabacteroides	Microbiome			CATDPYGQNFVF_TRAV17_TRAJ26	TCR_alpha			2-hydroxybutyrate (calc conc)	Stool SCFA
	P1F3	2-methylbutyrate (relative response)	Serum SCFA			CAAMEYGNKLVF_TRAV17_TRAJ47	TCR_alpha			2-hydroxybutyrate (ug/g)	Stool SCFA
		2-methylbutyrate (uM)	Serum SCFA			CAGGNTDKLIF_TRAV27_TRAJ34	TCR_alpha			Glycochenodeoxycholic Acid	Stool Bile Acids
		Butyrate (relative response)	Serum SCFA			CAVQGAQKLVF_TRAV21_TRAJ54	TCR_alpha			Glycocholic Acid	Stool Bile Acids
		Caproate (uM)	Serum SCFA			CAVSSYNQGGKLIF_TRAV8-6_TRAJ23	TCR_alpha			Tauroursocholanic Acid	Stool Bile Acids
		Isobutyrate (relative response)	Serum SCFA			CAALFFW_SARQLTF_TRAV23DV6_TRAJ22	TCR_alpha			Glycohyocholic Acid	Stool Bile Acids
		Isobutyrate (uM)	Serum SCFA			CAYRSAEYGNKLVF_TRAV38-2DV8_TRAJ47	TCR_alpha			Taurochenodeoxycholic Acid	Stool Bile Acids
		Isovalerate (relative response)	Serum SCFA			CAARRG_NNLFF_TRAV13-1_TRAJ36	TCR_alpha			Taurohyocholic Acid	Stool Bile Acids
		Propionate (relative response)	Serum SCFA			CAASGTDRGSTLGRLYF_TRAV13-1_TRAJ18	TCR_alpha			Taurocholic Acid	Stool Bile Acids
		Propionate (uM)	Serum SCFA			CAVPDNARLMF_TRAV1-2_TRAJ31	TCR_alpha			Taurolithocholic acid 3-sulfate	Stool Bile Acids
		A027 IgA	Antigen-specific antibody panel			CALASGGTSYGKLTF_TRAV24_TRAJ52	TCR_alpha			Chenodeoxycholic Acid-3-Sulfate	Stool Bile Acids
		VP1 Tox B IgM	Antigen-specific antibody panel			CALSEAH_GRRALTF_TRAV19_TRAJ5	TCR_alpha			Glycochenodeoxycholic Acid-3-Sulfate	Stool Bile Acids
		2-hydroxybutyrate (relative response)	Stool SCFA			CLWARA_RALTF_TRAV14DV4_TRAJ5	TCR_alpha			Taurochenodeoxycholic Acid-3-Sulfate	Stool Bile Acids
		2-hydroxybutyrate (calc conc)	Stool SCFA			CAFMKHVL_NYGQNFVF_TRAV38-1_TRAJ26	TCR_alpha			Glycocholic Acid-3-Sulfate	Stool Bile Acids
		2-hydroxybutyrate (ug/g)	Stool SCFA			CAVRPILTQGGSEKLVF_TRAV21_TRAJ57	TCR_alpha			Glycolithocholic Acid-3-Sulfate	Stool Bile Acids
		Acetate (relative response)	Stool SCFA			CATDAWGNNRLAF_TRAV17_TRAJ7	TCR_alpha			Taurodeoxycholic Acid-3-Sulfate	Stool Bile Acids
		Acetate (calc conc)	Stool SCFA			CATEGRMDSSYKLIF_TRAV17_TRAJ12	TCR_alpha			Glycoursodeoxycholic Acid-3-Sulfate	Stool Bile Acids
		Acetate (ug/g)	Stool SCFA			CAVYGGATNKLIF_TRAV1-2_TRAJ32	TCR_alpha			Glycodeoxycholic Acid-3-Sulfate	Stool Bile Acids
		Lithocholic acid	Stool Bile Acids			CATVVRMDSSYKLIF_TRAV17_TRAJ12	TCR_alpha			Taurocholic Acid-3-Sulfate	Stool Bile Acids
		9(11), (5-beta)-Cholenic Acid-3-alpha-ol-12-one	Stool Bile Acids			CAVLSYNTDKLIF_TRAV8-1_TRAJ34	TCR_alpha			EMRA CD4 T cells (%)	Flow Cytometry
		8(14),(5-beta)-Cholenic Acid-3-alpha, 12-alpha-diol	Stool Bile Acids			CAVQANAGNMLTF_TRAV20_TRAJ39	TCR_alpha			CD69+ve CD8 T cells (%)	Flow Cytometry
		5-beta-Cholenic Acid-7-alpha-ol-3-one	Stool Bile Acids			CAVRGSGGSYIPTF_TRAV1-2_TRAJ6	TCR_alpha			Senescent CD57 expression levels on CD4 T cells (MFI)	Flow Cytometry
		3-alpha-Hydroxy-12 Ketolithocholic Acid	Stool Bile Acids			CVVIGTSYGKLTF_TRAV12-1_TRAJ52	TCR_alpha			Senescent NKG2D expression levels on CD4 T cells (MFI)	Flow Cytometry
		Murocholic Acid	Stool Bile Acids			CAYCQGAQKLVF_TRAV38-2DV8_TRAJ54	TCR_alpha			Senescent CD57 expression levels on CD8 T cells (MFI)	Flow Cytometry
		Isodeoxycholic Acid	Stool Bile Acids			CAVSPFNMDTGRRALTF_TRAV21_TRAJ5	TCR_alpha			CCR9 expression levels on naïve CD8 T cells (MFI)	Flow Cytometry
		5-beta-Cholanic Acid-3-beta, 12-alpha-diol	Stool Bile Acids			CAVPNW_ANNLFF_TRAV1-1_TRAJ36	TCR_alpha			CCR9 expression levels on EMRA CD8 T cells (MFI)	Flow Cytometry
		Deoxycholic Acid	Stool Bile Acids			CALSGWMDSSYKLIF_TRAV19_TRAJ12	TCR_alpha			Integrin expression levels on T cells (MFI)	Flow Cytometry
		Chenodeoxycholic Acid	Stool Bile Acids			CASSPYPNIQYF_TRBV11-2_TRBJ2-4	TCR_beta			Interin expression levels on CD8 T cells (MFI)	Flow Cytometry
		Cholic acid	Stool Bile Acids			CSAPTGLEEYNEQFI_TRBV20-1_TRBJ2-1	TCR_beta			Integrin expression levels on naïve CD4 T cells (MFI)	Flow Cytometry
		Tauroursocholanic Acid	Stool Bile Acids			CAISIQLAGVTDTQYI_TRBV10-3_TRBJ2-3	TCR_beta			Integrin expression levels on CM CD4 T cells (MFI)	Flow Cytometry
		Lithocholic acid 3-sulfate	Stool Bile Acids			CATRGANTGELFI_TRBV7-9_TRBJ2-2	TCR_beta			Integrin expression levels on naïve CD8 T cells (MFI)	Flow Cytometry
		Disialylated glycans	Serum glycan traits			CATSRVDQPQHI_TRBV15_TRBJ1-5	TCR_beta			Integrin expression levels on CM CD8 T cells (MFI)	Flow Cytometry
		Oligomannose glycans	Serum glycan traits			CSAFSPRAGGAQYI_TRBV20-1_TRBJ2-5	TCR_beta			Integrin expression levels on EMRA CD8 T cells (MFI)	Flow Cytometry
		IgGIV1H3N4F1	IgG Glycoprofiling			CASSATGTSGSWNEQYF_TRBV9_TRBJ2-7	TCR_beta			CCR9 expression levels on Tfh cells (MFI)	Flow Cytometry
		IgGIV1H4N5	IgG Glycoprofiling			CAISIQLAGVTDTQYF_TRBV10-3_TRBJ2-3	TCR_beta			Integrin expression levels on naive B cells (MFI)	Flow Cytometry
		Naïve CD8 T cells (%)	Flow Cytometry			CATSREASSGNTGELFI_TRBV15_TRBJ2-2	TCR_beta			Integrin+ve plasmablasts (%)	Flow Cytometry
		CM CD8 T cells (%)	Flow Cytometry			CASSPSGSSGGAGGGYTF_TRBV4-3_TRBJ1-2	TCR_beta			Class Bacilli	Microbiome
		EMRA CD8 T cells (%)	Flow Cytometry			CASSIQGATGELFI_TRBV19_TRBJ2-2	TCR_beta			Order Lactobacillales	Microbiome
		naïve : memory CD8 T cell ratio	Flow Cytometry			CSAPTGLEEYNEQFF_TRBV20-1_TRBJ2-1	TCR_beta			Family Lactobacillaceae	Microbiome
		Senescent CD57+ve T cells (%)	Flow Cytometry			CASSSGQKNEKLFI_TRBV6-5_TRBJ1-4	TCR_beta			Genus Lactobacillus	Microbiome
		Senescent NKG2D+ve T cells (%)	Flow Cytometry			CSAFSPRAGGAQYF_TRBV20-1_TRBJ2-5	TCR_beta			Genus Lactococcus	Microbiome
		Senescent NKG2D+ve CD4 T cells (%)	Flow Cytometry			CASSLGGHDYNSPLHI_TRBV5-5_TRBJ1-6	TCR_beta			Genus Escherichia/Shigella	Microbiome
		Senescent CD28-ve CD8 T cells (%)	Flow Cytometry			CASSYTETGPQHI_TRBV2_TRBJ1-5	TCR_beta			Genus Yokenella	Microbiome
		Senescent NKG2D+ve CD8 T cells (%)	Flow Cytometry			CASSLGVGGDEQFI_TRBV7-2_TRBJ2-1	TCR_beta		P3S5	miR-22-3p (relative to first time point)	Serum MicroRNA
		Total memory B cells (%)	Flow Cytometry			CASSATADLPRLFI_TRBV12-3_TRBJ2-2	TCR_beta			miR-22-3p (relative to start of study)	Serum MicroRNA
		Plasmablasts (%)	Flow Cytometry			CASRLANQETQYI_TRBV7-9_TRBJ2-5	TCR_beta			miR-23a-3p (relative to first time point)	Serum MicroRNA
		IL4+ve stimulated CD8 T cell (%)	Flow Cytometry			CASSLGTGFVVGDTQYI_TRBV12-3_TRBJ2-3	TCR_beta			miR-23a-3p (relative to start of study)	Serum MicroRNA
		IL10 expression levels in stimulated CD4 T cells (MFI)	Flow Cytometry			CASSFSTGELFF_TRBV27_TRBJ2-2	TCR_beta			L001 IgG	Antigen-specific antibody panel
		IL10 expression levels in stimulated CD8 T cells (MFI)	Flow Cytometry			CAISAGTPASGGELFI_TRBV10-3_TRBJ2-2	TCR_beta			A001 IgM	Antigen-specific antibody panel
		Gut homing CCR9+ve DC (%)	Flow Cytometry			CASSLGVGGDEQFF_TRBV7-2_TRBJ2-1	TCR_beta			A002 IgM	Antigen-specific antibody panel
		Integrin+ve DC (%)	Flow Cytometry			CASRLTRYEQYI_TRBV7-8_TRBJ2-7	TCR_beta			L001 IgM	Antigen-specific antibody panel
		Genus Klebsiella	Microbiome			CASSQAGQGGTEAFI_TRBV4-1_TRBJ1-1	TCR_beta			Tet. IgG	Antigen-specific antibody panel
		Genus Pseudocitrobacter	Microbiome			CASSEPETGKEQFI_TRBV2_TRBJ2-1	TCR_beta			Lithocholenic Acid	Stool Bile Acids
		Genus Raoultella	Microbiome			CASSEPETGKEQFF_TRBV2_TRBJ2-1	TCR_beta			3-Ketocholanic Acid	Stool Bile Acids
	P1F4	CVVSPRQDSSYKLIF_TRAV10_TRAJ12	TCR_alpha			CASRGPYTDTQYI_TRBV2_TRBJ2-3	TCR_beta			Lithocholic acid	Stool Bile Acids
		CAVNRPR_TYKYIF_TRAV13-1_TRAJ40	TCR_alpha			CASSLDPTERSYEQYI_TRBV5-1_TRBJ2-7	TCR_beta			Isolithocholic Acid	Stool Bile Acids
		CASSYQGSSPLHF_TRBV6-5_TRBJ1-6	TCR_beta			CATSRDQGSGNTGELFI_TRBV15_TRBJ2-2	TCR_beta			Allolithocholic Acid	Stool Bile Acids
		2-hydroxybutyrate (relative response)	Serum SCFA			CASSATGTSGSWNEQYI_TRBV9_TRBJ2-7	TCR_beta			9(11), (5-beta)-Cholenic Acid-3-alpha-ol-12-one	Stool Bile Acids
		2-hydroxybutyrate (uM)	Serum SCFA			CAASTGAPQSSYNEQFI_TRBV10-3_TRBJ2-1	TCR_beta			3,6-Diketocholanic Acid | 3,12-Diketocholanic Acid	Stool Bile Acids
		Acetate (uM)	Serum SCFA			CASSPLGLADYNEQFI_TRBV4-2_TRBJ2-1	TCR_beta			3-alpha-Hydroxy-12 Ketolithocholic Acid	Stool Bile Acids
		L001 IgA	Antigen-specific antibody panel			CASSPYPNEQFI_TRBV11-2_TRBJ2-1	TCR_beta			Glycolithocholic Acid	Stool Bile Acids
		VP1 Tox B IgA	Antigen-specific antibody panel			CASSLALQDTQYI_TRBV7-2_TRBJ2-3	TCR_beta			Taurolithocholic Acid	Stool Bile Acids
		A001 IgG	Antigen-specific antibody panel			CASSSQTGEQYI_TRBV7-8_TRBJ2-7	TCR_beta			Taurodeoxycholic Acid	Stool Bile Acids
		EBV IgA	Antigen-specific antibody panel			CSARDSGGGNQPQHI_TRBV20-1_TRBJ1-5	TCR_beta			Lithocholic acid 3-sulfate	Stool Bile Acids
		CMV IgG	Antigen-specific antibody panel			CSGTGDWAEAFI_TRBV20-1_TRBJ1-1	TCR_beta			Ursodeoxycholic Acid-3-Sulfate	Stool Bile Acids
		Tet. IgG	Antigen-specific antibody panel			CASELPGS_SSYEQYF_TRBV21-1_TRBJ2-7	TCR_beta			Monogalactosylated glycans	Serum glycan traits
		EBV IgM	Antigen-specific antibody panel			CAISESFGREAEAFI_TRBV10-3_TRBJ1-1	TCR_beta			Core fucosylation	Serum glycan traits
		Caproate (relative response)	Stool SCFA			CASSAWTASTDTQYI_TRBV9_TRBJ2-3	TCR_beta			IgGI1H5N4F1	IgG Glycoprofiling
		Caproate (calc conc)	Stool SCFA			CASSQALGTDGYTI_TRBV4-3_TRBJ1-2	TCR_beta			IgGIV1H5N4F1	IgG Glycoprofiling
		Caproate (ug/g)	Stool SCFA			CASSEPKSGD_NPILTYEQYF_TRBV6-4_TRBJ2-7	TCR_beta			Naïve CD8 T cells (%)	Flow Cytometry
		Glycohyodeoxycholic Acid	Stool Bile Acids			CASSPTVTNTGELFI_TRBV9_TRBJ2-2	TCR_beta			B cells (%)	Flow Cytometry
		Taurolithocholic Acid	Stool Bile Acids			CASSQAGQGGTEAFF_TRBV4-1_TRBJ1-1	TCR_beta			CD86 expression levels on dendritic cells (MFI)	Flow Cytometry
		High-branching glycans	Serum glycan traits			CASSFGQANEKLFI_TRBV27_TRBJ1-4	TCR_beta			CD86+ve myeloid dendritic cells (%)	Flow Cytometry
		Trisialylated glycans	Serum glycan traits			CASRPITG_FSYEQYI_TRBV6-5_TRBJ2-7	TCR_beta			KLRG1+ve NK cells (%)	Flow Cytometry
		Tetrasialylated glycans	Serum glycan traits			CASSSHDEQGLFSPLHI_TRBV7-9_TRBJ1-6	TCR_beta			IL4 expression levels in stimulated CD4 T cells (MFI)	Flow Cytometry
		Trigalactosylated glycans	Serum glycan traits			CAISESFGREAEAFF_TRBV10-3_TRBJ1-1	TCR_beta			TNF expression levels in stimulated CD8 T cells (MFI)	Flow Cytometry
		Tetragalactosylated glycans	Serum glycan traits			CSASIEGNTEAFI_TRBV20-1_TRBJ1-1	TCR_beta			Integrin+ve EM CD4 T cells (%)	Flow Cytometry
		Antennary fucosylation	Serum glycan traits			CASSPYPNIQYI_TRBV11-2_TRBJ2-4	TCR_beta			Integrin+ve EM CD8 T cells (%)	Flow Cytometry
		IgGI1H4N5S1	IgG Glycoprofiling			CASSQGSGGDSGYTF_TRBV7-9_TRBJ1-2	TCR_beta			Integrin+ve regulatory B cells (%)	Flow Cytometry
		IgGI1H3N5	IgG Glycoprofiling			CASSFLPGRENTGELFI_TRBV12-3_TRBJ2-2	TCR_beta			Class Actinobacteria	Microbiome
		IgGI1H4N4F1S1	IgG Glycoprofiling			CASSPSGSSGGAGGGYTI_TRBV4-3_TRBJ1-2	TCR_beta			Class Deltaproteobacteria	Microbiome
		IgGI1H4N5F1S1	IgG Glycoprofiling			CAIGTGDSNQPQHI_TRBV10-3_TRBJ1-5	TCR_beta			Order Bifidobacteriales	Microbiome
		IgGI1H4N5	IgG Glycoprofiling			CASSLGGGAWNEQFI_TRBV27_TRBJ2-1	TCR_beta			Order Desulfovibrionales	Microbiome
		IgGI1H4N4S1	IgG Glycoprofiling			CASSLKGVSSYNEQFI_TRBV7-9_TRBJ2-1	TCR_beta			Family Bifidobacteriaceae	Microbiome
		IgGI1H5N5F1S1	IgG Glycoprofiling			CASSLIGVSSYNEQFI_TRBV7-9_TRBJ2-1	TCR_beta			Family Streptococcaceae	Microbiome
		IgGI1H5N5	IgG Glycoprofiling			CSALFKYEQYI_TRBV20-1_TRBJ2-7	TCR_beta			Family Peptostreptococcaceae	Microbiome
		IgGI1H5N5S1	IgG Glycoprofiling			CATSRAGGSYEQYI_TRBV15_TRBJ2-7	TCR_beta			Family Desulfovibrionaceae	Microbiome
		IgGI1H5N4S1	IgG Glycoprofiling			CATSRDRGVDYGYTF_TRBV15_TRBJ1-2	TCR_beta			Genus Bifidobacterium	Microbiome
		IgGII1H3N4	IgG Glycoprofiling			CASNTGALNEQFI_TRBV10-2_TRBJ2-1	TCR_beta			Genus Streptococcus	Microbiome
		IgGII1H3N5	IgG Glycoprofiling			CATSSLAGEEQFI_TRBV15_TRBJ2-1	TCR_beta			Genus Tyzzerella_3	Microbiome
		IgGII1H4N5F1S1	IgG Glycoprofiling		P2S4	2-methylbutyrate (relative response)	Serum SCFA			Genus Intestinibacter	Microbiome
		IgGII1H4N5	IgG Glycoprofiling			2-methylbutyrate (uM)	Serum SCFA			Genus Ruminiclostridium_6	Microbiome
		IgGII1H4N4S1	IgG Glycoprofiling			BAFF/TNFSF13B	Inflammation panel			Genus Ruminiclostridium_9	Microbiome
		IgGII1H5N4	IgG Glycoprofiling			VP1 ToxA IgA	Antigen-specific antibody panel			Genus Subdoligranulum	Microbiome
		IgGII1H5N5F1	IgG Glycoprofiling			A027 IgG	Antigen-specific antibody panel			Genus Faecalitalea	Microbiome
		IgGII1H5N5F1S1	IgG Glycoprofiling			Cand. IgA	Antigen-specific antibody panel		P3S6	CAYRSQSSKLTF_TRAV38-2DV8_TRAJ56	TCR_alpha
		IgGII1H5N5	IgG Glycoprofiling			EBV IgG	Antigen-specific antibody panel			CSASAPVETSRYEQYF_TRBV20-1_TRBJ2-7	TCR_beta
		IgGII1H5N5S1	IgG Glycoprofiling			12 Dehydrocholic Acid	Stool Bile Acids			Let-7b (relative to first time point)	Serum MicroRNA
		IgGII1H5N4S1	IgG Glycoprofiling			Tauroursocholanic Acid	Stool Bile Acids			Let-7b (relative to start of study)	Serum MicroRNA
		IgGII1H4N5S1	IgG Glycoprofiling			High-branching glycans	Serum glycan traits			miR-16(relative to first time point)	Serum MicroRNA
		IgGIV1H4N4F1S1	IgG Glycoprofiling			Trisialylated glycans	Serum glycan traits			miR-16(relative to start of study)	Serum MicroRNA
		IgGIV1H5N4F1	IgG Glycoprofiling			Tetrasialylated glycans	Serum glycan traits			miR-451a (relative to first time point)	Serum MicroRNA
		IgGIV1H5N5F1	IgG Glycoprofiling			Trigalactosylated glycans	Serum glycan traits			miR-451a (relative to start of study)	Serum MicroRNA
		IgGIV1H5N5F1S1	IgG Glycoprofiling			Tetragalactosylated glycans	Serum glycan traits			IgG2	Isotype panel
		IgGIV1H5N4F1S1	IgG Glycoprofiling			Antennary fucosylation	Serum glycan traits			IgM	Isotype panel
		IgGIV1H3N4	IgG Glycoprofiling			IgGI1H3N5	IgG Glycoprofiling			IgG1	Isotype panel
		IgGIV1H3N5	IgG Glycoprofiling			IgGI1H4N5	IgG Glycoprofiling			IgG4	Isotype panel
		IgGIV1H4N4S1	IgG Glycoprofiling			IgGI1H5N5S1	IgG Glycoprofiling			IgA	Isotype panel
		IgGIV1H4N5S1	IgG Glycoprofiling			IgGII1H3N4	IgG Glycoprofiling			L002 IgA	Antigen-specific antibody panel
		EM CD8 T cells (%)	Flow Cytometry			IgGII1H3N5	IgG Glycoprofiling			A027 IgM	Antigen-specific antibody panel
		Total memory CD8 T cells (%)	Flow Cytometry			IgGII1H4N5	IgG Glycoprofiling			Tet. IgM	Antigen-specific antibody panel
		Tregs(%)	Flow Cytometry			IgGII1H4N4S1	IgG Glycoprofiling			2-methylbutyrate (relative response)	Stool SCFA
		Senescent CD57+ve CD8 T cells (%)	Flow Cytometry			IgGII1H5N5	IgG Glycoprofiling			2-methylbutyrate (calc conc)	Stool SCFA
		Senescent CD28-veCD57+ve on CD8 T cells (%)	Flow Cytometry			IgGII1H5N5S1	IgG Glycoprofiling			2-methylbutyrate (ug/g)	Stool SCFA
		Naive B cells (%)	Flow Cytometry			IgGII1H5N4S1	IgG Glycoprofiling			Butyrate (relative response)	Stool SCFA
		Class Erysipelotrichia	Microbiome			IgGII1H4N5S1	IgG Glycoprofiling			Butyrate (calc conc)	Stool SCFA
		Order Erysipelotrichales	Microbiome			IgGIV1H3N4	IgG Glycoprofiling			Butyrate (ug/g)	Stool SCFA
		Family Erysipelotrichaceae	Microbiome			IgGIV1H3N5	IgG Glycoprofiling			Isobutyrate (relative response)	Stool SCFA
		Genus Anaerostipes	Microbiome			CD4 T cells (%)	Flow Cytometry			Isobutyrate (calc conc)	Stool SCFA
		Genus Erysipelatoclostridium	Microbiome			CD4:CD8 T cell ratio	Flow Cytometry			Isobutyrate (ug/g)	Stool SCFA
		Genus Erysipelotrichaceae_UCG-003	Microbiome			CD4 CM T cells (%)	Flow Cytometry			Isovalerate (relative response)	Stool SCFA
		Genus Escherichia/Shigella	Microbiome			CD8 EM T cells (%)	Flow Cytometry			Isovalerate (calc conc)	Stool SCFA
	P1F5	CASSWDRGREQYF_TRBV5-4_TRBJ2-7	TCR_beta			CD57 expression levels on CD4 T cells ( MFI )	Flow Cytometry			Isovalerate (ug/g)	Stool SCFA
		IgG3	Isotype panel			NKG2D expression levels on CD4 T cells ( MFI)	Flow Cytometry			Valerate (relative response)	Stool SCFA
		A001 IgA	Antigen-specific antibody panel			plasmablasts %)	Flow Cytometry			Valerate (calc conc)	Stool SCFA
		A001 IgM	Antigen-specific antibody panel			Bregs (%)	Flow Cytometry			Valerate (ug/g)	Stool SCFA
		A002 IgM	Antigen-specific antibody panel			CD80 expression levels on dendritic cells ( MFI )	Flow Cytometry			8(14),(5-beta)-Cholenic Acid-3-alpha, 12-alpha-diol	Stool Bile Acids
		Tet. IgM	Antigen-specific antibody panel			CD86 expression levels on dendrtic cells (MFI)	Flow Cytometry			Isodeoxycholic Acid	Stool Bile Acids
		2-methylbutyrate (relative response)	Stool SCFA			Immature Dendritic Cells (%)	Flow Cytometry			5-beta-Cholanic Acid-3-beta, 12-alpha-diol	Stool Bile Acids
		2-methylbutyrate (calc conc)	Stool SCFA			CD80 expression levels on myeloid dendritic cells (MFI)	Flow Cytometry			Deoxycholic Acid	Stool Bile Acids
		2-methylbutyrate (ug/g)	Stool SCFA			CD56dim NK cells(%)	Flow Cytometry			Hyodeoxycholic acid	Stool Bile Acids
		Butyrate (relative response)	Stool SCFA			IL4 expression levels in stimulated CD8 T cells (MFI)	Flow Cytometry			Ursodeoxycholic acid	Stool Bile Acids
		Butyrate (calc conc)	Stool SCFA			IL6 expression levels in stimulated CD4 T cells(MFI)	Flow Cytometry			Glycoursocholanic Acid	Stool Bile Acids
		Butyrate (ug/g)	Stool SCFA			Gut Homing CCR9+ve naïve CD4 T cells (%)	Flow Cytometry			Low-branching glycans	Serum glycan traits
		Isobutyrate (relative response)	Stool SCFA			Integrin expression levels on T cells (MFI)	Flow Cytometry			Neutral (not sialylated) glycans	Serum glycan traits
		Isobutyrate (calc conc)	Stool SCFA			Integrin expression levels on EMRA CD4 T cells (MFI)	Flow Cytometry			Monosialylated glycans	Serum glycan traits
		Isobutyrate (ug/g)	Stool SCFA			Integrin+ve CM CD8 T cells (%)	Flow Cytometry			Agalactosylated glycans	Serum glycan traits
		Isovalerate (relative response)	Stool SCFA			Integrin+ve EM CD8 T cells (%)	Flow Cytometry			Oligomannose glycans	Serum glycan traits
		Isovalerate (calc conc)	Stool SCFA			Integrin+ve DC (%)	Flow Cytometry			Bisection (Glycans with bisecting GlcNAc)	Serum glycan traits
		Isovalerate (ug/g)	Stool SCFA			Phylum Bacteroidetes	Microbiome			IgGI1H5N5F1	IgG Glycoprofiling
		Propionate (relative response)	Stool SCFA			Phylum Proteobacteria	Microbiome			IgGI1H5N5F1S1	IgG Glycoprofiling
		Propionate (calc conc)	Stool SCFA			Phylum Tenericutes	Microbiome			IgGI1H5N4F1S1	IgG Glycoprofiling
		Propionate (ug/g)	Stool SCFA			Phylum Verrucomicrobia	Microbiome			IgGII1H4N4	IgG Glycoprofiling
		Valerate (relative response)	Stool SCFA			Class Bacteroidia	Microbiome			IgGII1H5N4F1	IgG Glycoprofiling
		Valerate (calc conc)	Stool SCFA			Class Deltaproteobacteria	Microbiome			IgGIV1H3N5F1	IgG Glycoprofiling
		Valerate (ug/g)	Stool SCFA			Class Gammaproteobacteria	Microbiome			IgGIV1H4N5F1	IgG Glycoprofiling
		Lithocholenic Acid	Stool Bile Acids			Class Mollicutes	Microbiome			IgGIV1H5N4	IgG Glycoprofiling
		5-Cholenic Acid-3-beta-ol	Stool Bile Acids			Class Verrucomicrobiae	Microbiome			IgGIV1H5N4S1	IgG Glycoprofiling
		Allolithocholic Acid	Stool Bile Acids			Order Bacteroidales	Microbiome			IgGIV1H5N5S1	IgG Glycoprofiling
		3,6-Diketocholanic Acid | 3,12-Diketocholanic Acid	Stool Bile Acids			Order Desulfovibrionales	Microbiome			CM CD4 T cells (%)	Flow Cytometry
		3-alpha-Hydroxy-7 Ketolithocholic Acid	Stool Bile Acids			Order Betaproteobacteriales	Microbiome			Naïve:memory CD8 T cell ratio	Flow Cytometry
		Hyodeoxycholic acid	Stool Bile Acids			Order Enterobacteriales	Microbiome			CD28 expression levels on T cells (MFI)	Flow Cytometry
		3-alpha-Hydroxy-7,12-DiketoCholanic Acid	Stool Bile Acids			Order Verrucomicrobiales	Microbiome			Bregs (%)	Flow Cytometry
		12 Dehydrocholic Acid	Stool Bile Acids			Family Barnesiellaceae	Microbiome			CD56bright NK cells (%)	Flow Cytometry
		Ursodeoxycholic acid	Stool Bile Acids			Family Marinifilaceae	Microbiome			KLRG1 expression levels on NK cells (MFI)	Flow Cytometry
		Glycoursocholanic Acid	Stool Bile Acids			Family Rikenellaceae	Microbiome			Integrin +ve T cells (%)	Flow Cytometry
		Chenodeoxycholic Acid-3-Sulfate	Stool Bile Acids			Family Tannerellaceae	Microbiome			Integrin +ve CD8 T cells (%)	Flow Cytometry
		Ursodeoxycholic Acid-3-Sulfate	Stool Bile Acids			Family Desulfovibrionaceae	Microbiome			Integrin+ve naïve CD4 T cells (%)	Flow Cytometry
		IgGI1H5N4	IgG Glycoprofiling			Family Burkholderiaceae	Microbiome			Integrin+ve EMRA CD4 T cells (%)	Flow Cytometry
		IgGII1H4N5F1	IgG Glycoprofiling			Family Enterobacteriaceae	Microbiome			Integrin+ve naïve CD8 T cells (%)	Flow Cytometry
		IgGIV1H5N5S1	IgG Glycoprofiling			Family Akkermansiaceae	Microbiome			Integrin+ve CM CD8 T cells (%)	Flow Cytometry
		CD8 T cells (%)	Flow Cytometry			Genus Odoribacter	Microbiome			Gut Homing CCR9+veFollicular helper T cells (%)	Flow Cytometry
		Naïve CD4 T cells (%)	Flow Cytometry			Genus Alistipes	Microbiome			CCR9 expression levels on B cells (MFI)	Flow Cytometry
		CD4 naïve : memory T cell ratio	Flow Cytometry			Genus Parabacteroides	Microbiome			CCR9 expression levels on DC (MFI)	Flow Cytometry
		Class Negativicutes	Microbiome			Genus Tyzzerella	Microbiome			Phylum Bacteroidetes	Microbiome
		Order Selenomonadales	Microbiome			Genus Butyricicoccus	Microbiome			Phylum Firmicutes	Microbiome
		Order Betaproteobacteriales	Microbiome			Genus Faecalibacterium	Microbiome			Phylum SV rare	Microbiome
		Family Barnesiellaceae	Microbiome			Genus Ruminococcaceae_UCG-005	Microbiome			Class Bacteroidia	Microbiome
		Family Rikenellaceae	Microbiome			Genus Ruminococcaceae_UCG-013	Microbiome			Class Clostridia	Microbiome
		Family Burkholderiaceae	Microbiome			Genus Holdemania	Microbiome			Class SV rare	Microbiome
		Genus Alistipes	Microbiome			Genus Bilophila	Microbiome			Order Bacteroidales	Microbiome
		Genus Parasutterella	Microbiome			Genus Parasutterella	Microbiome			Order Clostridiales	Microbiome
	P1F6	Acetate (relative response)	Serum SCFA			Genus Citrobacter	Microbiome			Order SV rare	Microbiome
		Caproate (relative response)	Serum SCFA			Genus Escherichia/Shigella	Microbiome			Family Muribaculaceae	Microbiome
		miR-22-3p (relative to first time point)	Serum MicroRNA			Genus Akkermansia	Microbiome			Family Prevotellaceae	Microbiome
		miR-22-3p (relative to start of study)	Serum MicroRNA		P2S5	CATDAPGNTGKLIF_TRAV17_TRAJ37	TCR_alpha			Family Lachnospiraceae	Microbiome
		miR-4454 (relative to first time point)	Serum MicroRNA			2-hydroxybutyrate (relative response)	Serum SCFA			Family Ruminococcaceae	Microbiome
		miR-4454(relative to start of study)	Serum MicroRNA			2-hydroxybutyrate (uM)	Serum SCFA			Genus Paraprevotella	Microbiome
		CMV IgM	Antigen-specific antibody panel			Caproate (uM)	Serum SCFA			Genus Blautia	Microbiome
		3-Ketocholanic Acid	Stool Bile Acids			Lactate (relative response)	Serum SCFA			Genus Coprococcus_3	Microbiome
		Glycolithocholic Acid	Stool Bile Acids			Propionate (relative response)	Serum SCFA			Genus Fusicatenibacter	Microbiome
		Glycochenodeoxycholic Acid	Stool Bile Acids			IFN-a2	Inflammation panel			Genus Lachnoclostridium	Microbiome
		Glycodeoxycholic acid	Stool Bile Acids			IFN-gamma	Inflammation panel			Genus Faecalibacterium	Microbiome
		Glycoursodeoxycholic Acid	Stool Bile Acids			IL-2	Inflammation panel			Genus Candidatus_Stoquefichus	Microbiome
		Glycocholic Acid	Stool Bile Acids			IL-10	Inflammation panel		P3S7	APRIL/TNFSF13	Inflammation panel
		Glycohyocholic Acid	Stool Bile Acids			IL-11	Inflammation panel			BAFF/TNFSF13B	Inflammation panel
		Taurochenodeoxycholic Acid	Stool Bile Acids			IL-12 (p40)	Inflammation panel			sCD30/TNFRSF8	Inflammation panel
		Taurodeoxycholic Acid	Stool Bile Acids			IL-20	Inflammation panel			IFN-a2	Inflammation panel
		Taurocholic Acid	Stool Bile Acids			IL-26	Inflammation panel			IFN-gamma	Inflammation panel
		Glycochenodeoxycholic Acid-3-Sulfate	Stool Bile Acids			IL-27 (p28)	Inflammation panel			IL-2	Inflammation panel
		Glycocholic Acid-3-Sulfate	Stool Bile Acids			IL-28A/IFN-lamda2	Inflammation panel			sIL-6Ra	Inflammation panel
		Glycolithocholic Acid-3-Sulfate	Stool Bile Acids			IL-29/IFN-lamda1	Inflammation panel			IL-8	Inflammation panel
		Taurodeoxycholic Acid-3-Sulfate	Stool Bile Acids			IL-32	Inflammation panel			IL-10	Inflammation panel
		Glycoursodeoxycholic Acid-3-Sulfate	Stool Bile Acids			IL-34	Inflammation panel			IL-11	Inflammation panel
		Glycodeoxycholic Acid-3-Sulfate	Stool Bile Acids			IL-35	Inflammation panel			IL-22	Inflammation panel
		IgGII1H5N4F1S1	IgG Glycoprofiling			MMP-3	Inflammation panel			IL-28A/IFN-lamda2	Inflammation panel
		IgGII1H4N4F1S1	IgG Glycoprofiling			Pentraxin-3	Inflammation panel			IL-29/IFN-lamda1	Inflammation panel
		EM CD4 T cells (%)	Flow Cytometry			TSLP	Inflammation panel			IL-35	Inflammation panel
		Total memory CD4 T cells (%)	Flow Cytometry			Cholic Acid-3-Sulfate	Stool Bile Acids			MMP-1	Inflammation panel
		Integrin expression levels on DC (MFI)	Flow Cytometry			Disialylated glycans	Serum glycan traits			Osteopontin (OPN)	Inflammation panel
		Phylum Actinobacteria	Microbiome			IgGI1H4N5F1S1	IgG Glycoprofiling			Pentraxin-3	Inflammation panel
		Phylum Firmicutes	Microbiome			IgGII1H5N5F1	IgG Glycoprofiling			sTNF-R1	Inflammation panel
		Phylum SV rare	Microbiome			IgGIV1H4N4F1S1	IgG Glycoprofiling			sTNF-R2	Inflammation panel
		Class Actinobacteria	Microbiome			IgGIV1H5N5	IgG Glycoprofiling			A027 IgA	Antigen-specific antibody panel
		Class Bacilli	Microbiome			Total memory CD8 T cells (%)	Flow Cytometry			L027 IgA	Antigen-specific antibody panel
		Class Clostridia	Microbiome			CD69+ve CD8 T cells (%)	Flow Cytometry			VP1 Tox B IgA	Antigen-specific antibody panel
		Class SV rare	Microbiome			NKG2D+ve T cells (%)	Flow Cytometry			VP1 ToxA IgA	Antigen-specific antibody panel
		Order Bifidobacteriales	Microbiome			Senescent CD28-ve CD8 T cells (%)	Flow Cytometry			A027 IgG	Antigen-specific antibody panel
		Order Lactobacillales	Microbiome			Senescent NKG2D+ve CD8 T cells (%)	Flow Cytometry			VP1 Tox B IgM	Antigen-specific antibody panel
		Order Clostridiales	Microbiome			CD80+ve myeloid dendritic cells (%)	Flow Cytometry			Cand. IgA	Antigen-specific antibody panel
		Order SV rare	Microbiome			IFN+ve stimulated CD4 T cells (%)	Flow Cytometry			EBV IgA	Antigen-specific antibody panel
		Family Bifidobacteriaceae	Microbiome			IFN expression levels in stimulated CD4 T cells (MFI)	Flow Cytometry			Tet. IgA	Antigen-specific antibody panel
		Family Enterococcaceae	Microbiome			IFN+ve stimulated CD8 T cell (%)	Flow Cytometry			Glycoursodeoxycholic Acid	Stool Bile Acids
		Family Streptococcaceae	Microbiome			TNF+ve stimulated CD4 T cells (%)	Flow Cytometry			Tauroursodeoxycholic Acid	Stool Bile Acids
		Family Lachnospiraceae	Microbiome			TNF+ve stimulated CD8 T cells (%)	Flow Cytometry			Disialylated glycans	Serum glycan traits
		Family Ruminococcaceae	Microbiome			IL17+ve stimulated CD4 T cells (%)	Flow Cytometry			IgGI1H3N4	IgG Glycoprofiling
		Genus Bifidobacterium	Microbiome			IL17 expression levels in stimulated CD4 T cells (MFI)	Flow Cytometry			IgGI1H4N5F1	IgG Glycoprofiling
		Genus Enterococcus	Microbiome			IL17+ve stimulated CD8 T cells (%)	Flow Cytometry			IgGI1H4N5	IgG Glycoprofiling
		Genus Lactococcus	Microbiome			IFN+IL17+ double positives stimulated CD4 T cells (%)	Flow Cytometry			IgGI1H5N5	IgG Glycoprofiling
		Genus Streptococcus	Microbiome			Toxin A+ve CD4 T cells (%)	Flow Cytometry			IgGII1H3N4	IgG Glycoprofiling
		Genus Blautia	Microbiome			Toxin A+ve naïve CD4T cells (%)	Flow Cytometry			IgGII1H3N5	IgG Glycoprofiling
	P1F7	CAVGSSGSGTYKYIF_TRAV8-3_TRAJ40	TCR_alpha			Toxin A+ve total memory CD4 T cells (%)	Flow Cytometry			IgGII1H4N5F1S1	IgG Glycoprofiling
		CASSWDRGREQYI_TRBV5-4_TRBJ2-7	TCR_beta			Toxin B+ve naïve CD4 T cells (%)	Flow Cytometry			IgGII1H4N5	IgG Glycoprofiling
		Valerate (relative response)	Serum SCFA			Toxin B+ve CM CD4 T cells (%)	Flow Cytometry			IgGII1H4N4S1	IgG Glycoprofiling
		miR-16(relative to first time point)	Serum MicroRNA			Toxin B+ve EM CD4 T cells (%)	Flow Cytometry			IgGII1H5N5F1	IgG Glycoprofiling
		miR-16(relative to start of study)	Serum MicroRNA			Toxin B+ve EMRA CD4 T cells (%)	Flow Cytometry			IgGII1H5N5F1S1	IgG Glycoprofiling
		miR-451a (relative to first time point)	Serum MicroRNA			Toxin B+ve total memory CD4 T cells (%)	Flow Cytometry			IgGII1H5N5	IgG Glycoprofiling
		miR-451a (relative to start of study)	Serum MicroRNA			Gut Homing CCR9+ve EM CD8 T cells (%)	Flow Cytometry			IgGII1H5N5S1	IgG Glycoprofiling
		APRIL/TNFSF13	Inflammation panel			Integrin+ve naïve CD8 T cells (%)	Flow Cytometry			IgGII1H4N4F1S1	IgG Glycoprofiling
		BAFF/TNFSF13B	Inflammation panel			Integrin+ve EMRA CD8 T cells (%)	Flow Cytometry			IgGII1H4N5S1	IgG Glycoprofiling
		sCD30/TNFRSF8	Inflammation panel			CCR9 expression levels on regulatory T cells (MFI)	Flow Cytometry			IgGIV1H4N4F1S1	IgG Glycoprofiling
		sCD163	Inflammation panel			Integrin+ve B cells (%)	Flow Cytometry			IgGIV1H5N5F1S1	IgG Glycoprofiling
		gp130/sIL-6Rb	Inflammation panel			Integrin+ve naive B cells (%)	Flow Cytometry			IgGIV1H3N5	IgG Glycoprofiling
		IFN-b	Inflammation panel			Gut homing CCR9+ve DC (%)	Flow Cytometry			IgGIV1H4N4	IgG Glycoprofiling
		sIL-6Ra	Inflammation panel			Family Bacteroidaceae	Microbiome			IgGIV1H4N4S1	IgG Glycoprofiling
		IL-8	Inflammation panel			Family Streptococcaceae	Microbiome			IgGIV1H4N5	IgG Glycoprofiling
		MMP-2	Inflammation panel			Genus Bacteroides	Microbiome			IgGIV1H4N5S1	IgG Glycoprofiling
		MMP-3	Inflammation panel			Genus Streptococcus	Microbiome			IgGIV1H5N5	IgG Glycoprofiling
		Pentraxin-3	Inflammation panel			Genus Agathobacter	Microbiome			Total memory CD4 T cells (%)	Flow Cytometry
		sTNF-R2	Inflammation panel			Genus Coprococcus_1	Microbiome			CM CD8 T cells (%)	Flow Cytometry
		IgG2	Isotype panel			Genus Lachnospira	Microbiome			Total memory CD8 T cells (%)	Flow Cytometry
		IgM	Isotype panel			Genus Ruminococcaceae_NK4A214_group	Microbiome			CD69 expression levels on CD8 T cells (MFI)	Flow Cytometry
		IgG1	Isotype panel		P2S6	CASSFSTGELFI_TRBV27_TRBJ2-2	TCR_beta			Unswitched Memory B cells (%)	Flow Cytometry
		IgA	Isotype panel			Acetate (relative response)	Serum SCFA			Switched memory (%)	Flow Cytometry
		L002 IgA	Antigen-specific antibody panel			Butyrate (relative response)	Serum SCFA			Total memory B cells (%)	Flow Cytometry
		L027 IgA	Antigen-specific antibody panel			Caproate (relative response)	Serum SCFA			CD80+ve dendritic cells (%)	Flow Cytometry
		A027 IgM	Antigen-specific antibody panel			APRIL/TNFSF13	Inflammation panel			CD86+ve dendritic cells (%)	Flow Cytometry
		L002 IgM	Antigen-specific antibody panel			IFN-b	Inflammation panel			Immature dendritic cells (%)	Flow Cytometry
		Cand. IgM	Antigen-specific antibody panel			MMP-1	Inflammation panel			CD80+ve plasmacytoid dendritic cells (%)	Flow Cytometry
		3,7,12 Dehydrocholic acid	Stool Bile Acids			sTNF-R1	Inflammation panel			CD80 expression levels on plasmacytoid DCs (MFI)	Flow Cytometry
		Tauroursodeoxycholic Acid	Stool Bile Acids			TWEAK/TNFSF12	Inflammation panel			IFN+ve stimulated CD4 T cells (%)	Flow Cytometry
		Taurohyocholic Acid	Stool Bile Acids			IgA	Isotype panel			IL4 expression levels in stimulated CD8 T cells (MFI)	Flow Cytometry
		Taurolithocholic acid 3-sulfate	Stool Bile Acids			VP1 Tox B IgA	Antigen-specific antibody panel			IL6+ve stimulated CD8 T cells (%)	Flow Cytometry
		Cholic Acid-3-Sulfate	Stool Bile Acids			L001 IgM	Antigen-specific antibody panel			IL17+ve stimulated CD4 T cells (%)	Flow Cytometry
		Deoxycholic Acid-3-Sulfate	Stool Bile Acids			L002 IgM	Antigen-specific antibody panel			IL17 expression levels in stimulated CD4 T cells (MFI)	Flow Cytometry
		Taurochenodeoxycholic Acid-3-Sulfate	Stool Bile Acids			2-hydroxybutyrate (relative response)	Stool SCFA			IL17+ve stimulated CD8 T cells (%)	Flow Cytometry
		Taurocholic Acid-3-Sulfate	Stool Bile Acids			2-hydroxybutyrate (calc conc)	Stool SCFA			IL17 expression levels in stimulated CD8 T cells (MFI)	Flow Cytometry
		Low-branching glycans	Serum glycan traits			2-hydroxybutyrate (ug/g)	Stool SCFA			IFN+IL17+ double positives stimulated CD4 T cells (%)	Flow Cytometry
		Neutral (not sialylated) glycans	Serum glycan traits			5-Cholenic Acid-3-beta-ol	Stool Bile Acids			Toxin A+ve CD4 T cells (%)	Flow Cytometry
		Monogalactosylated glycans	Serum glycan traits			Chenodeoxycholic Acid	Stool Bile Acids			Toxin B+ve CD4 T cells (%)	Flow Cytometry
		Bisection (Glycans with bisecting GlcNAc)	Serum glycan traits			Cholic acid	Stool Bile Acids			Toxin A+ve naïve CD4 T cells (%)	Flow Cytometry
		Core fucosylation	Serum glycan traits			Glycohyodeoxycholic Acid	Stool Bile Acids			Toxin A+ve EM CD4 T cells (%)	Flow Cytometry
		IgGI1H3N4	IgG Glycoprofiling			Glycochenodeoxycholic Acid	Stool Bile Acids			Toxin A+ve EMRA CD4 T cells (%)	Flow Cytometry
		IgGI1H3N4F1	IgG Glycoprofiling			Glycodeoxycholic acid	Stool Bile Acids			Toxin A+ve total memory CD4 T cells (%)	Flow Cytometry
		IgGI1H4N4F1	IgG Glycoprofiling			Glycoursodeoxycholic Acid	Stool Bile Acids			Toxin B+ve naïve CD4 T cells (%)	Flow Cytometry
		IgGI1H5N4F1S1	IgG Glycoprofiling			Glycocholic Acid	Stool Bile Acids			Toxin B+ve CM CD4 T cells (%)	Flow Cytometry
		IgGII1H3N4F1	IgG Glycoprofiling			Glycohyocholic Acid	Stool Bile Acids			Toxin B+ve EM CD4 T cells (%)	Flow Cytometry
		IgGII1H4N4	IgG Glycoprofiling			Tauroursodeoxycholic Acid	Stool Bile Acids			Toxin B+ve EMRA CD4 T cells (%)	Flow Cytometry
		IgGII1H4N4F1	IgG Glycoprofiling			Taurochenodeoxycholic Acid	Stool Bile Acids			Toxin B+ve total memory CD4 T cells (%)	Flow Cytometry
		IgGII1H5N4F1	IgG Glycoprofiling			Taurodeoxycholic Acid	Stool Bile Acids			Gut Homing CCR9+ve T cells (%)	Flow Cytometry
		IgGIV1H4N5F1S1	IgG Glycoprofiling			Taurohyocholic Acid	Stool Bile Acids			Gut homing marker CCR9 expression levels on T cells (MFI)	Flow Cytometry
		IgGIV1H4N4	IgG Glycoprofiling			Taurocholic Acid	Stool Bile Acids			CCR9+ve CD4 T cells (%)	Flow Cytometry
		IgGIV1H5N4	IgG Glycoprofiling			Taurolithocholic acid 3-sulfate	Stool Bile Acids			CCR9 expression levels on CD4 T cells (MFI)	Flow Cytometry
		CD28 expression levels on CD4 T cells (MFI )	Flow Cytometry			Lithocholic acid 3-sulfate	Stool Bile Acids			Gut Homing CCR9+ve CD8 T cells (%)	Flow Cytometry
		IL4 expression levels in stimulated CD4 T cells (MFI)	Flow Cytometry			Deoxycholic Acid-3-Sulfate	Stool Bile Acids			CCR9 expression levels on CD8 T cells (MFI)	Flow Cytometry
		Genus Citrobacter	Microbiome			Chenodeoxycholic Acid-3-Sulfate	Stool Bile Acids			CCR9 expression levels on naïve CD4 T cells (MFI)	Flow Cytometry
						Ursodeoxycholic Acid-3-Sulfate	Stool Bile Acids			Gut Homing CCR9+ve CM CD4 T cells (%)	Flow Cytometry
						Glycochenodeoxycholic Acid-3-Sulfate	Stool Bile Acids			CCR9 expression levels on CM CD4 T cells (MFI)	Flow Cytometry
						Taurochenodeoxycholic Acid-3-Sulfate	Stool Bile Acids			CCR9 Expression levels on EM CD4 T cells (MFI)	Flow Cytometry
						Glycocholic Acid-3-Sulfate	Stool Bile Acids			CCR9 expression levels on EMRA CD4 T cells (MFI)	Flow Cytometry
						Glycolithocholic Acid-3-Sulfate	Stool Bile Acids			Gut Homing CCR9+ve naïve CD8 T cells (%)	Flow Cytometry
						Taurodeoxycholic Acid-3-Sulfate	Stool Bile Acids			Gut Homing CCR9+ve CM CD8 T cells (%)	Flow Cytometry
						Glycoursodeoxycholic Acid-3-Sulfate	Stool Bile Acids			CCR9 expression levels on CD8 CM T cells (MFI)	Flow Cytometry
						Glycodeoxycholic Acid-3-Sulfate	Stool Bile Acids			Gut Homing CCR9+ve EMRA CD8 T cells(%)	Flow Cytometry
						Taurocholic Acid-3-Sulfate	Stool Bile Acids			Integrin+ve CD4 T cells (%)	Flow Cytometry
						Monosialylated glycans	Serum glycan traits			Integrin expression levels on EMRA CD4 T cells (MFI)	Flow Cytometry
						Digalactosylated glycans	Serum glycan traits			Integrin expression levels on EM CD8 T cells ( MFI)	Flow Cytometry
						IgGI1H3N5F1	IgG Glycoprofiling			Gut Homing CCR9+ve B cells (%)	Flow Cytometry
						IgGI1H4N5F1	IgG Glycoprofiling			Gut Homing CCR9+ve memory B cells (%)	Flow Cytometry
						IgGII1H3N5F1	IgG Glycoprofiling			Gut Homing CCR9+ve naive B cells (%)	Flow Cytometry
						IgGII1H4N5F1	IgG Glycoprofiling			Integrin+ve B cells (%)	Flow Cytometry
						IgGIV1H3N5F1	IgG Glycoprofiling			Integrin expression levels on B cells (MFI)	Flow Cytometry
						IgGIV1H4N5F1	IgG Glycoprofiling			Integrin+ve memory B cells (%)	Flow Cytometry
						IgGIV1H4N5F1S1	IgG Glycoprofiling			Integrin expression levels on memory B cells ( MFI)	Flow Cytometry
						IgGIV1H5N4F1	IgG Glycoprofiling			Integrin+ve naive B cells (%)	Flow Cytometry
						IgGIV1H5N4F1S1	IgG Glycoprofiling			Integrin+ve DC (%)	Flow Cytometry
						EMRA CD4 T cells (%)	Flow Cytometry			Phylum Proteobacteria	Microbiome
						Total memory CD4 T cells (%)	Flow Cytometry			Class Gammaproteobacteria	Microbiome
						EMRA CD8 T cells (%)	Flow Cytometry			Order Enterobacteriales	Microbiome
						CD28-ve T cells (%)	Flow Cytometry			Family Enterobacteriaceae	Microbiome
						Senenscent CD57+ve T cells (%)	Flow Cytometry			Genus Citrobacter	Microbiome
						Senescent CD28-ve CD4 T cells (%)	Flow Cytometry		P3S8	CATTGDSGGSNYKLTF_TRAV17_TRAJ53	TCR_alpha
						CD28 expression levels on CD4 T cells (MFI )	Flow Cytometry			CAYEPGNQGGKLIF_TRAV38-2DV8_TRAJ23	TCR_alpha
						Senescent CD57+ve CD4 T cells (%)	Flow Cytometry			CAAETGANNLFF_TRAV13-1_TRAJ36	TCR_alpha
						Senescent NKG2D+ve CD4 T cells (%)	Flow Cytometry			CARAQGNYQLIW_TRAV1-1_TRAJ33	TCR_alpha
						Senescent CD28-veCD57+ve CD4 T cells (%)	Flow Cytometry			CIHIWDL_NTGKLIF_TRAV26-2_TRAJ37	TCR_alpha
						Senescent CD57+ve CD8 T cells (%)	Flow Cytometry			CAVRPVSDGQKLLF_TRAV21_TRAJ16	TCR_alpha
						Senescent CD28-veCD57+ve CD8 T cells (%)	Flow Cytometry			CALAQGGSEKLVF_TRAV38-1_TRAJ57	TCR_alpha
						Dendritic DC (%)	Flow Cytometry			CAMSAVEGSNYKLTF_TRAV14DV4_TRAJ53	TCR_alpha
						CD80+ve Dendritic cells (%)	Flow Cytometry			CAYRSASNTDKLIF_TRAV38-2DV8_TRAJ34	TCR_alpha
						CD86+ve Dendritic cells (%)	Flow Cytometry			CAVDDKIIF_TRAV41_TRAJ30	TCR_alpha
						Myeloid Dendritic cells (%)	Flow Cytometry			CAMREPSNQFYF_TRAV14DV4_TRAJ49	TCR_alpha
						CD86+ve myeloid dendritic cells (%)	Flow Cytometry			CAETNQAGTALIF_TRAV13-2_TRAJ15	TCR_alpha
						CD86 expression levels on myeloid dendritic cells (MFI)	Flow Cytometry			CAMRGRGGTSYGKLTF_TRAV14DV4_TRAJ52	TCR_alpha
						IFN expression levels in stimulated CD8 T cells (MFI)	Flow Cytometry			CALSALGTGANSKLTF_TRAV9-2_TRAJ56	TCR_alpha
						Toxin B+ve CD4 T cells (%)	Flow Cytometry			CAFMPWNNNARLMF_TRAV38-1_TRAJ31	TCR_alpha
						Toxin A+ve CM CD4 T cells (%)	Flow Cytometry			CVVGGQNFVF_TRAV12-1_TRAJ26	TCR_alpha
						Toxin A+ve EM CD4 T cells (%)	Flow Cytometry			CAVRGGSQGNLIF_TRAV20_TRAJ42	TCR_alpha
						Occludin (ng/ml)	ELISA			CAYRSAAAL_AGSYQLTF_TRAV38-2DV8_TRAJ28	TCR_alpha
						Gut homing CCR9 expression levels on T cells (MFI)	Flow Cytometry			CIVRVMSNTDKLIF_TRAV26-1_TRAJ34	TCR_alpha
						Gut homing CCR9 expression levels on CD8 T cells (MFI)	Flow Cytometry			CAYIYYTDKLIF_TRAV38-2DV8_TRAJ34	TCR_alpha
						CCR9 expression levels on naïve CD4 T cells (MFI)	Flow Cytometry			CILGSSNTGKLIF_TRAV26-2_TRAJ37	TCR_alpha
						CCR9 expression levels on CM CD4 T cells (MFI)	Flow Cytometry			CAMIRLETQGGSEKLVF_TRAV12-3_TRAJ57	TCR_alpha
						CCR9 Expression levels on EM CD4 T cells (MFI)	Flow Cytometry			CAVAYSGGGADGLTF_TRAV39_TRAJ45	TCR_alpha
						Gut Homing CCR9+ve naïve CD8 T cells (%)	Flow Cytometry			CAYRSAGNTDKLIF_TRAV38-2DV8_TRAJ34	TCR_alpha
						CCR9 expression levels on naïve CD8 T cells (MFI)	Flow Cytometry			CAVRDISARLMF_TRAV3_TRAJ31	TCR_alpha
						Gut Homing CCR9+ve EMRA CD8 T cells (%)	Flow Cytometry			CLVGTNARLMF_TRAV4_TRAJ31	TCR_alpha
						CCR9 expression levels on EMRA CD8 T cells (MFI)	Flow Cytometry			CAASILDTGNQFYF_TRAV13-1_TRAJ49	TCR_alpha
						Integrin +ve T cells (%)	Flow Cytometry			CSPKGAGNMLTF_TRAV13-2_TRAJ39	TCR_alpha
						Integrin+ve memory B cells (%)	Flow Cytometry			CVVRVVGSARQLTF_TRAV12-1_TRAJ22	TCR_alpha
						Integrin+ve regulatory B cells (%)	Flow Cytometry			CAVSVKDYKLSF_TRAV8-4_TRAJ20	TCR_alpha
						Phylum SV rare	Microbiome			CAVKEPFYGGSQGNLIF_TRAV12-2_TRAJ42	TCR_alpha
						Class Coriobacteriia	Microbiome			CAVDSG_QKLLF_TRAV2_TRAJ16	TCR_alpha
						Class Bacilli	Microbiome			CVGTGDYKLSF_TRAV12-1_TRAJ20	TCR_alpha
						Class SV rare	Microbiome			CVVNLRDNYGQNFVF_TRAV10_TRAJ26	TCR_alpha
						Order Coriobacteriales	Microbiome			CAVTFNNAGNMLTF_TRAV21_TRAJ39	TCR_alpha
						Order Lactobacillales	Microbiome			CAASAQGFGNVLHC_TRAV29DV5_TRAJ35	TCR_alpha
						Order SV rare	Microbiome			CAVCYNAGNMLTF_TRAV36DV7_TRAJ39	TCR_alpha
						Family Enterococcaceae	Microbiome			CAGKH*Q_WGKLQF_TRAV21_TRAJ24	TCR_alpha
						Family Lactobacillaceae	Microbiome			CAVDFPGDYKLSF_TRAV22_TRAJ20	TCR_alpha
						Family Peptostreptococcaceae	Microbiome			CAFNPGSARQLTF_TRAV24_TRAJ22	TCR_alpha
						Genus Enterococcus	Microbiome			CAVYYNTDKLIF_TRAV8-6_TRAJ34	TCR_alpha
						Genus Lactobacillus	Microbiome			CAVKDTDKLIF_TRAV8-1_TRAJ34	TCR_alpha
						Genus Blautia	Microbiome			CALSDRGNDYKLSF_TRAV9-2_TRAJ20	TCR_alpha
						Genus Intestinibacter	Microbiome			CAPTWI_NYQLIW_TRAV9-2_TRAJ33	TCR_alpha
						Genus Ruminococcaceae_UCG-002	Microbiome			CAESTGKLIF_TRAV5_TRAJ37	TCR_alpha
						Genus Ruminococcaceae_UCG-014	Microbiome			CAASIKVG_AGTALIF_TRAV13-1_TRAJ15	TCR_alpha
					P2S7	CVVNGMDSSYKLIF_TRAV12-1_TRAJ12	TCR_alpha			CAVEPGTASKLTF_TRAV22_TRAJ44	TCR_alpha
						CASSFDTGELFI_TRBV5-4_TRBJ2-2	TCR_beta			CAVRGGTGTASKLTF_TRAV21_TRAJ44	TCR_alpha
						CASSYVGDLYTI_TRBV6-5_TRBJ1-2	TCR_beta			CAASLGSGNTGKLIF_TRAV23DV6_TRAJ37	TCR_alpha
						CSALFKYEQYF_TRBV20-1_TRBJ2-7	TCR_beta			CAVNSSPHGSGYSTLTF_TRAV8-1_TRAJ11	TCR_alpha
						CSARARTGTSGRALPTDTQYI_TRBV20-1_TRBJ2-3	TCR_beta			CAASYAGGTSYGKLTF_TRAV29DV5_TRAJ52	TCR_alpha
						CASSYVGDLYTF_TRBV6-5_TRBJ1-2	TCR_beta			CAVLGGSYIPTF_TRAV20_TRAJ6	TCR_alpha
						Isovalerate (relative response)	Serum SCFA			CAASVRGGKLIF_TRAV29DV5_TRAJ23	TCR_alpha
						Isovalerate (uM)	Serum SCFA			CAESPTGGGNKLTF_TRAV13-2_TRAJ10	TCR_alpha
						L001 IgG	Antigen-specific antibody panel			CAAGLIWDDKIIF_TRAV13-1_TRAJ30	TCR_alpha
						Cand. IgG	Antigen-specific antibody panel			CAMTPAAGNKLTF_TRAV14DV4_TRAJ17	TCR_alpha
						Tet. IgG	Antigen-specific antibody panel			CAPNRDDKIIF_TRAV38-2DV8_TRAJ30	TCR_alpha
						Lithocholenic Acid	Stool Bile Acids			CAVAPF_TRAV8-3_TRAJ6	TCR_alpha
						3-Ketocholanic Acid	Stool Bile Acids			CAASASGTASKLTF_TRAV29DV5_TRAJ44	TCR_alpha
						Allolithocholic Acid	Stool Bile Acids			CAVEDNYGQNFVF_TRAV2_TRAJ26	TCR_alpha
						3,6-Diketocholanic Acid | 3,12-Diketocholanic Acid	Stool Bile Acids			CATDYPTGNQFYF_TRAV17_TRAJ49	TCR_alpha
						3,7,12 Dehydrocholic acid	Stool Bile Acids			CAVVNGNNRLAF_TRAV21_TRAJ7	TCR_alpha
						3-alpha-Hydroxy-7,12-DiketoCholanic Acid	Stool Bile Acids			CVVSDYQFYF_TRAV8-2_TRAJ49	TCR_alpha
						3 Dehydrocholic Acid	Stool Bile Acids			CVVSDFADTGRRALTF_TRAV8-2_TRAJ5	TCR_alpha
						alpha Muricholic Acid	Stool Bile Acids			CAGINAGGTSYGKLTF_TRAV25_TRAJ52	TCR_alpha
						Glycoursocholanic Acid	Stool Bile Acids			CAASAWSGGSNYKLTF_TRAV29DV5_TRAJ53	TCR_alpha
						Taurolithocholic Acid	Stool Bile Acids			CAARKAAGNKLTF_TRAV23DV6_TRAJ17	TCR_alpha
						IgGII1H4N4	IgG Glycoprofiling			CAVSSNDYKLSF_TRAV1-2_TRAJ20	TCR_alpha
						IgGIV1H4N5	IgG Glycoprofiling			CVVVLDSSYKLIF_TRAV12-1_TRAJ12	TCR_alpha
						IgGIV1H5N5S1	IgG Glycoprofiling			CAS*G*_NYQLIW_TRAV24_TRAJ33	TCR_alpha
						T cells (%)	Flow Cytometry			CAASNLQGAQKLVF_TRAV13-1_TRAJ54	TCR_alpha
						Naïve CD4 T cells (%)	Flow Cytometry			CIHLSYNQGGKLIF_TRAV26-1_TRAJ23	TCR_alpha
						CD4 naïve : memory	Flow Cytometry			CAVGPNRDDKIIF_TRAV8-3_TRAJ30	TCR_alpha
						CD69 expression levels on CD4 T cells (MFI)	Flow Cytometry			CAVLGGGFKTIF_TRAV12-3_TRAJ9	TCR_alpha
						CD28 expression levels on T cells (MFI )	Flow Cytometry			CVVLNAGKSTF_TRAV10_TRAJ27	TCR_alpha
						CD57 expression levels on T cells (MFI)	Flow Cytometry			CAVSKYGNKLVF_TRAV8-4_TRAJ47	TCR_alpha
						NKG2D expression levels on T cells (MFI)	Flow Cytometry			CAMSGAAGNKLTF_TRAV12-3_TRAJ17	TCR_alpha
						CD28 expression levels on T cells (MFI )	Flow Cytometry			CAVRLNTGFQKLVF_TRAV1-2_TRAJ8	TCR_alpha
						NKG2D expression levels on CD8 T cells (MFI)	Flow Cytometry			CAESPGGYNKLIF_TRAV13-2_TRAJ4	TCR_alpha
						Naive B cells (%)	Flow Cytometry			CAVGSQGNLIF_TRAV12-2_TRAJ42	TCR_alpha
						CD80 expression levels on plasmacytoid dendritic cells (MFI)	Flow Cytometry			CAMSATGTGANNLFF_TRAV12-3_TRAJ36	TCR_alpha
						IL10+ve stimulated CD4 T cells (%)	Flow Cytometry			CASSLGGTALPEAFI_TRBV11-3_TRBJ1-1	TCR_beta
						IL6+ve stimulated CD4 T cells (%)	Flow Cytometry			CASSPPGQRTYEQYI_TRBV12-3_TRBJ2-7	TCR_beta
						IL6 expression levels in stimulated CD8 T cells(MFI)	Flow Cytometry			CATSRRENTEAFF_TRBV15_TRBJ1-1	TCR_beta
						TNF expression levels in stimulated CD8 T cells (MFI)	Flow Cytometry			CASTRSSGTVSEQFI_TRBV6-6_TRBJ2-1	TCR_beta
						IL17 expression levels in stimulated CD8 T cells (MFI)	Flow Cytometry			CASSAFWETVPHTGELFI_TRBV12-3_TRBJ2-2	TCR_beta
						CCR9 expression levels on CM CD8 T cells (MFI)	Flow Cytometry			CASSLNSGSFTDTQYI_TRBV6-6_TRBJ2-3	TCR_beta
						Integrin expression levels on CD4 T cells (MFI)	Flow Cytometry			CASSSRTTIPDYEQYI_TRBV5-5_TRBJ2-7	TCR_beta
						Interin expression levels on CD8 T cells (MFI)	Flow Cytometry			CASSR*FL_GYNEQFF_TRBV7-6_TRBJ2-1	TCR_beta
						Integrin expression levels on naïve CD4 T cells (MFI)	Flow Cytometry			CASMSGNTDTQYI_TRBV6-1_TRBJ2-3	TCR_beta
						Integrin expression levels on CM CD4 T cells (MFI)	Flow Cytometry			CASSWDRGNIQYF_TRBV13_TRBJ2-4	TCR_beta
						Integrin expression levels on EM CD4 T cells (MFI)	Flow Cytometry			CATSDLSLGYHEQFI_TRBV24-1_TRBJ2-1	TCR_beta
						Integrin expression levels on CM CD8 T cells (MFI)	Flow Cytometry			CASSPYGGLTDTQYI_TRBV13_TRBJ2-3	TCR_beta
						Integrin expression levels on EM CD8 T cells (MFI)	Flow Cytometry			CSVQGLNTEAFI_TRBV20-1_TRBJ1-1	TCR_beta
						Integrin expression levels on EMRA CD8 T cells (MFI)	Flow Cytometry			CASSPGRAYEQYI_TRBV7-2_TRBJ2-7	TCR_beta
						CCR9+ve regulatory T cells (%)	Flow Cytometry			CATSGGGGNSPLHI_TRBV15_TRBJ1-6	TCR_beta
						Integrin expression levels on plasmablasts (MFI)	Flow Cytometry			CASSYSARGISYEQYF_TRBV6-5_TRBJ2-7	TCR_beta
						Integrin expression levels on DC (MFI)	Flow Cytometry			CASSWDRGNIQYI_TRBV13_TRBJ2-4	TCR_beta
						Genus Lactococcus	Microbiome			CASSLTSGAYNEQFI_TRBV27_TRBJ2-1	TCR_beta
						Genus Coprococcus_3	Microbiome			CASSPEWTSGTDTQYI_TRBV5-8_TRBJ2-3	TCR_beta
						Genus Lachnoclostridium	Microbiome			CASSSVNEQFF_TRBV12-3_TRBJ2-1	TCR_beta
						Genus Lachnospiraceae_NK4A136_group	Microbiome			CASSR*FL_GYNEQFI_TRBV7-6_TRBJ2-1	TCR_beta
					P2S8	CAVSNGGSQGNLIF_TRAV21_TRAJ42	TCR_alpha			CASSQAGTGYHEQYF_TRBV14_TRBJ2-7	TCR_beta
						CILGEDTGNQFYF_TRAV26-2_TRAJ49	TCR_alpha			CASSPRGDYGYTF_TRBV7-8_TRBJ1-2	TCR_beta
						Valerate (relative response)	Serum SCFA			CSVGAGGTNEKLFI_TRBV29-1_TRBJ1-4	TCR_beta
						sCD163	Inflammation panel			CASSPRGNGNTEAFI_TRBV9_TRBJ1-1	TCR_beta
						MMP-2	Inflammation panel			CASKFYLTYEQYI_TRBV28_TRBJ2-7	TCR_beta
						IgG2	Isotype panel			CASSYGADGPKNIQYF_TRBV6-5_TRBJ2-4	TCR_beta
						IgM	Isotype panel			CAISENWDPTYEQYI_TRBV10-3_TRBJ2-7	TCR_beta
							Antigen-specific antibody panel			CASSHRDSSYEQYI_TRBV4-3_TRBJ2-7	TCR_beta
						A001 IgM	Antigen-specific antibody panel			CASRPHSYEQYI_TRBV27_TRBJ2-7	TCR_beta
						A027 IgM	Antigen-specific antibody panel			CASSLLKSGGNTGELFI_TRBV5-1_TRBJ2-2	TCR_beta
						CMV IgM	Antigen-specific antibody panel			CASSPRDRGFTDTQYI_TRBV7-8_TRBJ2-3	TCR_beta
						beta Muricholic Acid	Stool Bile Acids			CASSQKEGEYSYEQYI_TRBV4-1_TRBJ2-7	TCR_beta
						Bisection (Glycans with bisecting GlcNAc)	Serum glycan traits			CASSGQGSSYEQYI_TRBV27_TRBJ2-7	TCR_beta
						IgGI1H4N4	IgG Glycoprofiling			CASSLGPRDGELFI_TRBV7-2_TRBJ2-2	TCR_beta
						IgGII1H5N4F1	IgG Glycoprofiling			CASSLGAGGGGASNQPQHI_TRBV5-6_TRBJ1-5	TCR_beta
						IgGII1H5N4F1S1	IgG Glycoprofiling			CASTFRDHQYTGELFI_TRBV2_TRBJ2-2	TCR_beta
						CD69 expression levels on CD8 T cells (MFI )	Flow Cytometry			CASSYSTLGLSYEQYI_TRBV6-5_TRBJ2-7	TCR_beta
						Switched memory B cells (%)	Flow Cytometry			CASSLGGAYVGEKLFI_TRBV7-8_TRBJ1-4	TCR_beta
						Total memory B cells (%)	Flow Cytometry			CAISESDSLGEKLFI_TRBV10-3_TRBJ1-4	TCR_beta
						CD56bright NK cells (%)	Flow Cytometry			CASSWPTGGIYEQYF_TRBV28_TRBJ2-7	TCR_beta
						Toxin A+ve EMRA CD4 T cells (%)	Flow Cytometry			CASSYSTSGVSYEQYI_TRBV6-5_TRBJ2-7	TCR_beta
						Integrin +ve CD8 T cells (%)	Flow Cytometry			CASSLGGRGSDEQYF_TRBV5-1_TRBJ2-7	TCR_beta
						Gut Homing CCR9+ve Follicular helper T cells (%)	Flow Cytometry			CASSPP*TYT_AGDTDTQYI_TRBV7-4_TRBJ2-3	TCR_beta
						Gut Homing CCR9+ve memory B cells (%)	Flow Cytometry			CASSPPGQRTYEQYF_TRBV12-3_TRBJ2-7	TCR_beta
						Integrin+ve plasmablasts (%)	Flow Cytometry			CASSLGSMNTEAFF_TRBV28_TRBJ1-1	TCR_beta
						Phylum Actinobacteria	Microbiome			CASSLGGRGSDEQYI_TRBV5-1_TRBJ2-7	TCR_beta
						Phylum Firmicutes	Microbiome			CASSLGSMNTEAFI_TRBV28_TRBJ1-1	TCR_beta
						Order Actinomycetales	Microbiome			CASMSGNTDTQYF_TRBV6-1_TRBJ2-3	TCR_beta
						Order Bacillales	Microbiome			CASSSDGSNQPQHI_TRBV5-1_TRBJ1-5	TCR_beta
						Family Actinomycetaceae	Microbiome			CASSSHRDEQYI_TRBV11-2_TRBJ2-7	TCR_beta
						Family Staphylococcaceae	Microbiome			CASSLGETQYF_TRBV5-1_TRBJ2-5	TCR_beta
						Genus Actinomyces	Microbiome			CASSPGLAGNTDTQYI_TRBV7-7_TRBJ2-3	TCR_beta
						Genus Staphylococcus	Microbiome			CASSLGGLAGLDSYEQYI_TRBV5-1_TRBJ2-7	TCR_beta
						Genus Roseburia	Microbiome			CASRSAETQYI_TRBV12-3_TRBJ2-5	TCR_beta
										CASTPGFRQYEQFI_TRBV7-7_TRBJ2-1	TCR_beta
										CASSSGQNNQPQHI_TRBV7-2_TRBJ1-5	TCR_beta
										CSARASDRGAGTQYI_TRBV20-1_TRBJ2-5	TCR_beta
										CASSYPGGGEVGQYI_TRBV12-3_TRBJ2-7	TCR_beta
										CASTPGFRQYEQFF_TRBV7-7_TRBJ2-1	TCR_beta
										CATSDLEGQETQYF_TRBV24-1_TRBJ2-5	TCR_beta
										CASRKAGFSLTLFI_TRBV6-5_TRBJ1-4	TCR_beta
										CASKFYLTYEQYF_TRBV28_TRBJ2-7	TCR_beta
										CSASKGQGRIGELFI_TRBV20-1_TRBJ2-2	TCR_beta
										CASSSVNEQFI_TRBV12-3_TRBJ2-1	TCR_beta
										CASSSRTTIPDYEQYF_TRBV5-5_TRBJ2-7	TCR_beta
										CASTPTGVHNEQFF_TRBV12-3_TRBJ2-1	TCR_beta
										CATSDPLAAAYEQYI_TRBV24-1_TRBJ2-7	TCR_beta
										CASSDSAGGADTQYI_TRBV6-4_TRBJ2-3	TCR_beta
										CASRPSHGGDGETQYF_TRBV4-1_TRBJ2-5	TCR_beta
										CASSLRLRAGGQGTGELFI_TRBV27_TRBJ2-2	TCR_beta
										L001 IgA	Antigen-specific antibody panel
