# Supplementary material for: A Multi-Factorial Observational Study on Sequential Fecal Microbiota Transplant in Patients with Medically Refractory Clostridioides difficile Infection
Source: Cells. 2021 Nov 19;10(11):3234. doi: 10.3390/cells10113234 (PMC8624539; doi:10.3390/cells10113234)
Supplement: Supplementary file 1 [file cells-10-03234-s001.zip › Supplemental Table S7.xlsx]

## Sheet: Sheet1
	A. Responders					B. Non-responder
	Feature 1	Feature 2	Spearman Correlation	p-value		Feature 1	Feature 2	Correlation	p-value
	Unswitched memory B cells	Glycohyocholic acid	0.966243	0.00740732		Enterococcus	Taurodeoxycholic acid	0.999494	1.365e-05
						Enterococcus	Glycoursodeoxycholic acid -3-sulfate	0.999338	2.0439e-05
	Unswitched memory B cells	Glycolithocholic acid-3-sulfate	0.967743	0.00692076
						Enterococcus	Glycolithocholic Acid-3-Sulfate	0.996117	0.00029026
	Unswitched memory B cells	Taurochenodeoxycholic acid	0.953028	0.0121342
						Enterococcus	Taurocholic Acid	0.995999	0.00030356
	Unswitched memory B cells	Taurolithcolic acid 3-sulfate	0.949624	0.0134698
						Enterococcus	Glycochenodeoxycholic Acid-3-Sulfate	0.993378	0.00064621
	Unswitched memory B cells	Glycoursodeoxycholic acid-3-sulfate	0.946326	0.0148064
						Enterococcus	Glycoursodeoxycholic Acid	0.985714	0.00204542
	Unswitched memory B cells	Tauroursodeoxycholic acid	0.94121	0.0169599
						Enterococcus	Glycohyocholic Acid	0.9843	0.00235583
	Unswitched memory B cells	Glycoursodeoxycholic acid	0.939185	0.017838
						Enterococcus	Glycocholic Acid	0.982159	0.00285287
	Unswitched memory B cells	Glycochenodeoxycholic acid	0.93158	0.0212617
						Enterococcus	Glycochenodeoxycholic Acid	0.980596	0.00323526
	Unswitched memory B cells	Ursodeoxycholic acid-3-sulfate	0.927461	0.0231957
						Enterococcus	Glycodeoxycholic acid	0.975288	0.00464606
	Unswitched memory B cells	Taurodeoxycholic acid	0.919761	0.0269536
						Enterococcus	Glycolithocholic Acid	0.9688	0.00658434
	Unswitched memory B cells	Taurodeoxycholic acid-3-sulfate	0.916766	0.0284634
						Enterococcus	Taurochenodeoxycholic Acid	0.964386	0.00802466
	Unswitched memory B cells	Glycochenodeoxyholic acid-3-sulfate	0.914923	0.0294058
						Enterococcus	Glycocholic Acid-3-Sulfate	0.947535	0.0143115
	Unswitched memory B cells	IgGII1H4N5F1S1	0.968939	0.00654067
						Enterococcus	Taurodeoxycholic Acid-3-Sulfate	0.904708	0.0348027
	Unswitched memory B cells	IgGII1H4N5F1	0.944091	0.0157353
						Enterococcus	Alpha Muricholic Acid	-0.980966	0.00314337
	Unswitched memory B cells	IgGI1H4N5F1	0.925085	0.0243356
						Enterococcus	IgGII1H5N4F1S1	0.961244	0.0091054
	Unswitched memory B cells	Barnesiella	0.951856	0.0125887
						Enterococcus	Serum acetate	0.916553	0.0285718
	Unswitched memory B cells	Citrobacter	0.94651	0.0147307
			0.944607	0.0155193		Enterococcus	L001 IgG	-0.949133	0.0136662
	Unswitched memory B cells	Collinsella	0.944607	0.0155193		Enterococcus	SV_rare	0.98735	0.00170463
	Unswitched memory B cells		0.944607	0.0155193		Enterococcus	Streptococcus	0.986906	0.00179513
		Prevotella_7
						Enterococcus	Streptococcaceae	0.986701	0.00183739
	Unswitched memory B cells	Tyzzerella_4	0.944607	0.0155193
						Enterococcus	Lactococcus	0.984472	0.00231735
	Unswitched memory B cells	Coriobacteriaceae	0.944607	0.0155193
						Enterococcus	Prevotellaceae	0.981865	0.00292359
	Unswitched memory B cells	S5-A14a	0.944607	0.0155193		Enterococcus	Christensenellaceae	0.981865	0.00292359
						Enterococcus	Peptostreptococcaceae	0.981865	0.00292359
	Unswitched memory B cells	Ruminococcus_1	0.932764	0.0207161		Enterococcus	Veillonellaceae	0.981865	0.00292359
						Enterococcus	Akkermansiaceae	0.981865	0.00292359
	Unswitched memory B cells	Coriobacteriia	0.901747	0.0364208		Enterococcus	Coriobacteriales_Incertae_Sedis_unclassified	0.981865	0.00292359
						Enterococcus	Prevotella_7	0.981865	0.00292359
	Unswitched memory B cells	Coriobacteriales	0.901747	0.0364208		Enterococcus	Christensenellaceae_R-7_group	0.981865	0.00292359
						Enterococcus	Agathobacter	0.981865	0.00292359
	Unswitched memory B cells	Lachnoclostridium	-0.98562	0.00206557		Enterococcus	Dorea	0.981865	0.00292359
						Enterococcus	Tyzzerella_4	0.981865	0.00292359
	Unswitched memory B cells	Lachnospiraceae_FCS020_group	-0.957295	0.0105257		Enterococcus	Intestinibacter	0.981865	0.00292359
						Enterococcus	Ruminococcaceae_UCG-002	0.981865	0.00292359
	Unswitched memory B cells	Faecal Caproate	0.93907	0.0178885		Enterococcus	Ruminococcaceae_UCG-004	0.981865	0.00292359
						Enterococcus	Ruminococcaceae_UCG-010	0.981865	0.00292359
	Unswitched memory B cells	Serum caproate	0.93907	0.0178885		Enterococcus	Ruminococcus_1	0.981865	0.00292359
						Enterococcus	Ruminococcus_2	0.981865	0.00292359
	Unswitched memory B cells	EBV IgA	0.92731	0.0232679		Enterococcus	Subdoligranulum	0.981865	0.00292359
						Enterococcus	Dielma	0.981865	0.00292359
	Unswitched memory B cells	sIL-6Ra	0.971849	0.00564601		Enterococcus	Faecalitalea	0.981865	0.00292359
	Unswitched memory B cells	LIGHT/TNFSF14	0.964945	0.0078371		Enterococcus	Dialister	0.981865	0.00292359
	Unswitched memory B cells	sTNF-R1	0.960283	0.00944497		Enterococcus	Akkermansia	0.981865	0.00292359
	Unswitched memory B cells	Pentraxin-3	0.939387	0.01775		Enterococcus	SV_singleton	0.981865	0.00292359
						Enterococcus	Verrucomicrobia	0.981865	0.00292359
	Unswitched memory B cells	IL-28A/IFN-lamda2	0.912734	0.0305377		Enterococcus	Verrucomicrobiae	0.981865	0.00292359
						Enterococcus	Verrucomicrobiales	0.981865	0.00292359
	Unswitched memory B cells	sCD163	0.906625	0.0337676		Enterococcus	Coriobacteriales_Incertae_Sedis	0.981865	0.00292359
						Enterococcus	Actinobacteria	0.980213	0.00333134
	Naïve CD8+ve T cell	lithocholenic acid,	0.926485	0.0236621
	Naïve CD8+ve T cell	Glycoursocholanic acid	0.919408	0.0271302		Enterococcus	Bifidobacterium	0.979937	0.003401
	Naïve CD8+ve T cell	allolithocholic acid	0.909602	0.0321804
	Naïve CD8+ve T cell	9(11),(5-beta)-cholenic acid-3-alpha-ol-12-one	0.901406	0.0366083		Enterococcus	Bifidobacteriales	0.979937	0.003401
	Naïve CD8+ve T cell	(14),(5-beta)-cholenic acid-3-alpha	0.895932	0.0396652
	Naïve CD8+ve T cell	IgG4H5N5S1	0.997304	0.00016801		Enterococcus	Bifidobacteriaceae	0.979937	0.003401
	Naïve CD8+ve T cell	Ruminiclostridium_9	0.916608	0.0285436		Enterococcus	SV_rare	0.975204	0.00466977
						Enterococcus	SV rare	0.975204	0.00466977
	Naïve CD8+ve T cell	IL-32	-0.978049	0.00389122		Enterococcus	SV rare	0.975204	0.00466977
						Enterococcus	SV rare	0.975204	0.00466977
	Naïve CD8+ve T cell	TSLP	-0.946445	0.0147575		Enterococcus	SV_singleton	0.956757	0.0107244
						Enterococcus	SV singleton	0.956757	0.0107244
	Naïve CD8+ve T cell	IL-35	IL-35	IL-35		Enterococcus	SV singleton	0.956757	0.0107244
						Enterococcus	SV singleton	0.956757	0.0107244
	Naïve CD8+ve T cell	Let-7b	0.955697	0.0111194		Enterococcus	Ruminococcaceae_unclassified	0.942985	0.0162021
	Bregs (%)	IgGI1H4N5S1	0.913992	0.0298853		Enterococcus	Bacilli	0.932741	0.0207266
	Bregs (%)	3-alpha-hydroxy-7 ketolithocholic acid	-0.976274	0.0043715		Enterococcus	Lactobacillales	0.931306	0.0213886
	Bregs (%)	Chenodeoxycholic Acid	-0.902771	0.0043715		Enterococcus	Lachnospiraceae_unclassified	0.929394	0.0222814
	Bregs (%)	IgGI1H4N4F1	-0.99574	0.00033353		Enterococcus	Lachnospira	0.917504	0.0280887
	Bregs (%)	IgGIV1H4N4F1	-0.950902	0.0129629		Enterococcus	Coriobacteriia	0.916651	0.0285217
							Collinsella	0.913837	0.0299657
	Bregs (%)	Acidaminococcaceae	-0.944298	0.0156488
						Enterococcus	Lachnospiraceae	0.901883	0.0363456
	Bregs (%)	Fastidiosipila	-0.944298	0.0156488
						Enterococcus	Lactobacillus	-0.94469	0.0154846
	Bregs (%)	Phascolarctobacterium	-0.944298	0.0156488
						Enterococcus	Cand. IgA	-0.980858	0.00316998
	B cells (%)	IgGII1H4N4F1S1	-0.933966	0.0201667
						Enterococcus	IL-27 (p28)	-0.904609	0.0348566
	miR-451a	3-alpha-Hydroxy-12 Ketolithocholic Acid	0.984788	0.00224705
						Enterococcus	miR-4454	0.93743	0.018611
	miR-451a	Ursodeoxycholic acid	0.984603	0.00228812
						Enterococcus	miR-4454	0.93743	0.018611
	miR-451a	Hyodeoxycholic acid	0.967782	0.00690832
						Phascolartobacterium	Ursodeoxycholic acid	0.994222	0.00052673
	miR-451a	Murocholic Acid	0.908997	0.0325013
						Phascolartobacterium	3-alpha-Hydroxy-7 Ketolithocholic Acid	0.978586	0.0037495
	miR-451a	Oligomannose glycans	0.930673	0.0216829
						Phascolartobacterium	Lithocholenic Acid	0.958224	0.958224
	miR-451a	Low-branching glycans	0.913926	0.0299195
						Phascolartobacterium	12 Dehydrocholic Acid	0.94843	0.0139488
	miR-451a	Antennary fucosylation	-0.98679	0.00181894
						Phascolartobacterium	Hyodeoxycholic acid	0.934197	0.0200616
	miR-451a	Tetragalactosylated glycans	-0.930478	0.0217739
						Phascolartobacterium	Acidaminococcaceae	1	0
	miR-451a	Tetrasialylated glycans	-0.923279	0.025214
						Phascolartobacterium	Negativicutes	0.999718	5.67e-06
	miR-451a	Eubacteriaceae	0.987474	0.00167968
						Phascolartobacterium	Selenomonadales	0.999718	5.67e-06
	miR-451a	Anaerofustis	0.987474	0.00167968
						Phascolartobacterium	Rikenellaceae	0.984116	0.00239748
	miR-451a	Clostridia	0.981103	0.00310945
						Phascolartobacterium	Alistipes	0.984116	0.00239748
	miR-451a	Clostridiales	0.981103	0.00310945
	miR-451a	Christensenellaceae_unclassified	0.981081	0.00311497		Phascolartobacterium	Desulfovibrionaceae	0.979182	0.00359453
	miR-451a	Defluviitaleaceae	0.980474	0.00326569		Phascolartobacterium	Bilophila	0.979182	0.00359453
	miR-451a	Defluviitaleaceae_UCG-011	0.980474	0.00326569		Phascolartobacterium	Deltaproteobacteria	0.979182	0.00359453
	miR-451a	Lachnospiraceae	0.975416	0.00460992		Phascolartobacterium	Desulfovibrionales	0.979182	0.979182
	miR-451a	Coprococcus_3	0.971208	0.00583924		Phascolartobacterium	Marinifilaceae	0.917926	0.0278754
	miR-451a	Faecalibacterium	0.970679	0.00600056		Phascolartobacterium	Gastranaerophilales_unclassified	0.917926	0.0278754
	miR-451a	Family_XIII	0.968235	0.00676369		Phascolartobacterium	Rothia	0.917926	0.0278754
	miR-451a	Erysipelotrichacea_eunclassified	0.967683	0.00694007		Phascolartobacterium	Butyricimonas	0.917926	0.0278754
	miR-451a	Coriobacteriales_Incertae_Sedis_unclassified	0.966836	0.00721379		Phascolartobacterium	Gastranaerophilales_unclassified_unclassified	0.917926	0.0278754
	miR-451a	Coriobacteriales_Incertae_Sedis	0.966836	0.00721379		Phascolartobacterium	Holdemania	0.917926	0.0278754
	miR-451a	Adlercreutzia	0.964375	0.00802838		Phascolartobacterium	Sutterella	0.917926	0.0278754
						Phascolartobacterium	Cyanobacteria	0.917926	0.0278754
	miR-451a	Lachnospiraceae_ND3007_group	0.963856	0.00820389		Phascolartobacterium	Melainabacteria	0.917926	0.0278754
						Phascolartobacterium	Micrococcales	0.917926	0.0278754
	miR-451a	Ruminococcaceae_UCG-004	0.959614	0.00968349		Phascolartobacterium	Gastranaerophilales	0.917926	0.0278754
						Phascolartobacterium	Micrococcaceae	0.917926	0.0278754
	miR-451a	Butyricicoccus	0.958869	0.00995155		Phascolartobacterium	Erysipelotrichaceaeunclassified	0.914452	0.0296482
	miR-451a	Anaerostipes	0.957819	0.0103333		Phascolartobacterium	Serum Lactate	-0.97931	-0.97931
		Agathobacter	0.952692	0.0122639
	miR-451a					Phascolartobacterium	Faecal Butyrate	0.954481	0.0115779
	miR-451a	Ruminiclostridium_5	0.949876	0.0133692
						Phascolartobacterium	Faecal Isobutyrate	0.943962	0.943962
	miR-451a	Intestinimonas	0.943357	0.0160447
						Phascolartobacterium	Faecal 2-methylbutyrate	0.938766	0.938766
	miR-451a	Ruminococcaceae	0.933467	0.0203941
						Phascolartobacterium	Faecal Isovalerate		0.936233
	miR-451a	Christensenellaceae	0.92897	0.022481				0.936233
	miR-451a	Ruminococcaceae_unclassified	0.928551	0.0226785
						Phascolartobacterium	Faecal Isobutyrate	0.936086	0.0192096
	miR-451a	Bifidobacterium	0.923692	0.0250125
						Phascolartobacterium	Faecal Valerate	0.92565	0.024063
	miR-451a	Bifidobacteriales	0.923692	0.0250125
	miR-451a	Bifidobacteriaceae	0.923692	0.0250125		Phascolartobacterium	A002 IgM	0.964498	0.00798709
	miR-451a	Lachnospiraceae_unclassified	0.923259	0.0252236		Phascolartobacterium	A001 IgM	0.916436	0.0286316
	miR-451a	Christensenellaceae_R-7_group	0.917383	0.0281503		Phascolartobacterium	Chitinase 3-like 1	-0.984492	0.00231278
	miR-451a	Paraprevotella	0.917171	0.917171		Enterobacteriaceae_unclassified	5-beta-Cholenic Acid-7-alpha-ol-3-one	0.948431	0.0139487
	miR-451a	Prevotellaceae	0.916574	0.0285613		Enterobacteriaceae_unclassified	Tauroursocholanic Acid	0.927642	0.0231096
	miR-451a	Actinobacteria	0.913857	0.0299553		Enterobacteriaceae_unclassified	3-alpha-Hydroxy-12 Ketolithocholic Acid	0.905394	0.0344312
						Enterobacteriaceae_unclassified	Klebsiella	0.94444	0.0155891
	miR-451a	Erysipelotrichaceae_UCG-003	0.90792	0.0330745
						Enterobacteriaceae_unclassified	Butyrate	0.959672	0.00966284
	miR-451a	Fusicatenibacter	0.907287	0.0334127
						Enterobacteriaceae_unclassified	Acetate	0.971567	0.00573072
	miR-451a	Parasporobacterium	0.905125	0.0345766		Enterobacteriaceae_unclassified	2-hydroxybutyrate	0.898228	0.0383737
	miR-451a	Dorea	0.901168	0.0367397		Pseudocitrobacter	Enterobacteriac_eaeunclassified	0.928281	0.0228065
	miR-451a	Serum 2-methylbutyrate	0.966996	0.00716189		Pseudocitrobacter	CMV IgM	-0.925039	0.0243579
	miR-451a	Faecal Valerate	0.990381	0.00113081		Pseudocitrobacter	3 Dehydrocholic Acid	0.93022	0.0218944
	miR-451a	Faecal Butyrate	0.98285	0.00268904		Pseudocitrobacter	Core fucosylation	-0.960587	0.00933713
	miR-451a	Faecal Propionate	0.965582	0.00762523		Pseudocitrobacter	Neutral (not sialylated) glycans	-0.954335	0.0116336
	miR-451a	Faecal 2-methylbutyrate	0.963919	0.00818244		Pseudocitrobacter	Toxin A IgG	0.919344	0.0271621
	miR-451a	Faecal Isovalerate	0.961831	0.00890021		Toxin B IgA	IgGII1H5N5F1	0.982223	0.00283777
	miR-451a	Faecal Isobutyrate	0.955039	0.0113666		Toxin B IgA	IgGII1H3N4	0.974493	0.974493
	miR-451a	Faecal Caproate	0.941619	0.0167844		Toxin B IgA	IgGIV1H4N5S1	0.907856	0.907856
	miR-451a	CMV IgM	0.924739	0.0245035		Toxin B IgA	IgGIV1H3N4	0.90619	0.0340014
	miR-451a	Osteocalcin	0.911044	0.0314208		Toxin B IgA	Pseudomonadaceae	0.99951	1.3e-05
	miR-451a	IgG3	0.993426	0.00063927		Toxin B IgA	Coprococcus_1	0.99951	1.3e-05
	miR-451a	IgG2	0.982742	0.00271459
	miR-451a	IgM	0.942691	0.0163268		Toxin B IgA	Ruminococcaceae_UCG-014	0.99951	1.3e-05
	miR-451a	IgG1	0.917149	0.0282687
	miR-451a	Let-7b	0.979135	0.00360671		Toxin B IgA	Pseudomonas	0.99951	1.3e-05
	miR-451a	miR-23a-3p	0.939617	0.0176493
	miR-16	5-Cholenic Acid-3-beta-ol	-0.950834	0.0129898		Toxin B IgA	Pseudomonadales	0.99951	1.3e-05
	miR-16	Glycodeoxycholic Acid-3-Sulfate	-0.924894	0.0244282
						Toxin B IgA	Solobacterium	0.998033	0.0001047
	miR-16	Glycodeoxycholic acid	-0.90275	0.0358699
						Toxin B IgA	Mollicutes_RF39_unclassified	0.988417	0.00149382
	miR-16	Ursodeoxycholic Acid-3-Sulfate	-0.902079	0.0362382
						Toxin B IgA	Mollicutes_RF39_unclassified_unclassified	0.988417	0.00149382
	miR-16	3-alpha-Hydroxy-7 Ketolithocholic Acid	-0.901946	0.0363113
	miR-16	Taurodeoxycholic Acid-3-Sulfate	-0.900803	0.0369412		Toxin B IgA	Tenericutes	0.988417	0.00149382
	miR-16	IgGII1H5N4S1	0.920154	0.0267572		Toxin B IgA	Mollicutes	0.988417	0.00149382
	miR-16	Sutterella	-0.95943	0.00974944		Toxin B IgA	Mollicutes RF39	0.988417	0.00149382
	miR-16	Lactobacillales	-0.936817	0.0188834		Toxin B IgA	EBV IgA	0.986954	0.00178521
	miR-16	Bacilli	-0.936725	0.0189243		Toxin B IgA	EBV IgM	0.953696	0.0118774
	miR-16	Lactobacillus	-0.925818	0.0239823		Integrin+ve DC (%)	Isodeoxycholic Acid	0.957594	0.0104157
	miR-16	Lactobacillaceae	-0.925818	0.0239823		Integrin+ve DC (%)	Chenodeoxycholic Acid	0.95449	0.0115747
	miR-16	Propionibacteriaceae	-0.922782	0.0254575		Integrin+ve DC (%)	5-beta-Cholanic Acid-3-beta, 12-alpha-diol	0.913144	0.0303246
	miR-16	Propionibacteriales	-0.922782	0.0254575		Integrin+ve DC (%)	Faecalibacterium	0.938739	0.0180334
	miR-16	Cutibacterium	-0.922782	0.0254575		Integrin+ve DC (%)	Staphylococcaceae	0.919042	0.0273136
	miR-16	Phascolarctobacterium	-0.920454	0.0266079		Integrin+ve DC (%)	Staphylococcus	0.919042	0.0273136
	miR-16	Fastidiosipila	-0.920454	0.0266079		Integrin+ve DC (%)	Bacillales	0.919042	0.919042
	miR-16	Acidaminococcaceae	-0.920454	0.0266079		Integrin+ve DC (%)	Fusobacteriaceae	0.90785	0.0331117
	miR-16	Ruminococcus_1	-0.906217	0.0339869		Integrin+ve DC (%)	Fusobacterium	0.90785	0.0331117
	miR-16	Serum 2-hydroxybutyrate	-0.945782	0.0150309		Integrin+ve DC (%)	Fusobacteria	0.90785	0.0331117
	miR-16	Faecal 2-hydroxybutyrate	-0.980737	0.00320021		Integrin+ve DC (%)	Fusobacteriales	0.90785	0.0331117
	miR-16	MMP-1	-0.935211	0.0196027
	miR-16	IFN-gamma		-0.913255
			-0.913255
	miR-16	IL-11	-0.9073	-0.9073
	Toxin B IgG	IgGI1H4N5F1S1	0.919315	0.0271765
	Toxin B IgG	Tet. IgM	0.97868	0.003725
	Toxin B IgG	L002 IgA	0.970497	0.00605622
	Toxin B IgG	A002 IgA	0.958571	0.0100593
	Toxin B IgG	L001 IgA	0.939468	0.0177145
	Toxin B IgG	L027 IgM	0.937057	0.0187762
	Toxin B IgG	Cand. IgM	0.934324	0.0200041
	Toxin B IgG	A001 IgA	0.927609	0.0231255
	Toxin B IgG	A027 IgA	0.918918	0.0273758
